# Supplementary material for: Coastal seawater turbidity and thermal stress control growth of reef-building Porites spp. corals in Fiji
Source: Sci Rep. 2025 May 17;15:17172. doi: 10.1038/s41598-025-02283-6 (PMC12085587; doi:10.1038/s41598-025-02283-6)
Supplement: Supplementary file 2 — Supplementary Information 2. [file 41598_2025_2283_MOESM2_ESM.xlsx]

## Sheet: Table 1
Table 1. Mean coral growth parameters at each reef and location, and coupled environmental variables for the 1998 – 2016 period. Coral growth parameters are calculated from annual averages from every core sampled from each location, and include SD. Mean environmental variables are calculated from monthly averages.
Region	Reef	Location	Linear Extension		Density		Calcification		Distance to coast	Catch. Area	Forest cover	SST	SST summer	Kd490	Chl-a	Acc. Rainfall	Wind speed
			(cm/yr)		(g/cm3)		(g/cm2 · yr)		(km)	(km2)	(%)	(oC)	(oC)	(m-1)	(mg/l)	(mm)	(m/s)
S Viti Levu	Coral Coast	Votua	1.43	(±0.33)	1.45	(±0.10)	2.18	(±0.62)	0.4	10 - 35	80	27.0725	27.8698	0.034603	0.1671	2957.54	2.26991
		Namada	1.44501	(±0.57)	1.21	(±0.12)	1.73	(±0.66)	0.5	10 - 35	80	26.9123	27.7888	0.0362235	0.176452	2957.54	3.22759
	Namuka	Namuka	1.11449	(±0.22)	1.59	(±0.05)	1.71	(±0.32)	1.3	6.5 - 30	70	26.9313	27.8571	0.052741	0.306027	2972.08	3.82096
		Muaivuso	1.38136	(±0.31)	1.26	(±0.06)	1.74	(±0.36)	1.8	6.5 - 30	70	26.8247	27.8053	0.0516123	0.281702	2972.08	3.87481
	Suva	Fish Patch	0.772072	(±0.11)	1.55	(±0.05)	1.2	(±0.18)	2.4	10 - 20	5	26.9325	27.8533	0.0603338	0.413964	2936.54	5.35278
		Dennis Patch	0.95874	(±0.18)	1.25	(±0.06)	1.15	(±0.18)	0.8	10 - 20	5	26.8859	27.8097	0.0598136	0.440149	2936.54	5.40759
N Viti Levu	Nananu-i-Ra	Nananu-i-Ra	0.776413	(±0.20)	1.7	(±0.07)	1.36	(±0.33)	0.3	20 - 100	13	27.1048	27.9533	0.0691001	0.509849	2371.95	6.25251
W Viti Levu	Vuda Point	Vuda Point	1.14433	(±0.31)	1.14	(±0.07)	1.29	(±0.37)	2.3	30 - 200	30	27.8208	29.0914	0.0570808	0.357776	2939.3	1.75106
S Vanua Levu	Kubulau	Kubulau	0.865444	(±0.22)	NA		NA		3.5 - 10.4	50	70	27.3223	28.8461	0.062172	0.424202	1982.91	4.4562
	Savusavu	Savusavu	1.2	(±0.12)	1.86074	NA	2.23	(±0.21)	7.3	15 - 200	10 - 70	27.3559	28.7322	0.0447874	0.214852	2363.5	2.87415
Offshore	Vanua Balavu	Vanua Balavu	1.21	(±0.23)	NA		NA		5.4	50	35	26.8473	28.36	0.0362998	0.205907	2257.62	6.40787
Offshore	Great Astrolabe Reef	Great Astrolabe Reef	1.3233	(±0.27)	1.17939	(±0.04)	1.5523	(±0.28)	>10	0.8	35	26.811	28.3511	0.045751	0.235908	2157.6	6.46679

## Sheet: Table S1
Supplementary Table S1. . Coral core average growth parameters and coupled mean environmental variables for the period 1998 – 2016. *depths of samples of this study collected in 2005 were not available and have been estimated based on maximum reef depth at each location.
Region	Reef	Location	Core ID	Reference	Linear Extension (cm/yr)	SD	Density	SD	Calcification	SD	Time span	Date of collection	Latitude	Longitude	Depth (m)	Distance to coast (km)	Catch. area (km2)	Forest cover (%)	SST	SST summer	Kd490	Chl-a	Rainfall	Wind speed
					(cm/yr)	(cm/yr)	(g/cm3)	(g/cm3)	(g/cm2 · yr)	(g/cm2 · yr)			(Dec.o)	(Dec.o)					(oC)	(oC)	(m-1)	(mg/l)	(mm)	(m/s)
S Viti Levu	Coral Coast	Votua	VOT17_1	This study (2017)	1.47223	0.255467	1.46848	0.134999	2.07538	0.479739	1998 - 2016	2017-05-18	-18.2138	177.711	2-3	0.9	10 - 35	80	27.0578	27.8682	0.035075	0.171506	2981.45	2.45602
S Viti Levu	Coral Coast	Votua	VOT17_2	This study (2017)	1.60006	0.497627	1.42601	0.0553657	2.29201	0.758851	1998 - 2016	2017-05-18	-18.2138	177.711	2-3	0.9	10 - 35	80	27.0578	27.8682	0.035075	0.171506	2981.45	2.45602
S Viti Levu	Coral Coast	Votua	CC - LG	Goberdhan et al. (2021)	0.749396	0.164633	1.58785	0.0511639	1.23804	0.245345	1998 - 2016	2018-11-21	-18.2019	177.666	2	0.4	10 - 35	80	27.1048	27.9533	0.0691001	0.509849	2368.36	6.25251
S Viti Levu	Coral Coast	Namada	NM3	This study (2005)	1.20821	0.240641	NA	NA	NA	NA	1998 - 2004	2005-05-23	-18.1908	177.621	<3*	0.5	10 - 35	80	27.0578	27.8682	0.035075	0.16884	2981.45	2.45602
S Viti Levu	Coral Coast	Namada	NM4	This study (2005)	1.5931	0.658155	1.21533	0.130794	1.94154	0.841119	1998 - 2004	2005-05-23	-18.1908	177.621	<3*	0.5	10 - 35	80	26.9123	27.7888	0.0362235	0.176452	2939.3	3.22759
N Viti Levu	Nananu-i-Ra	Nananu-i-Ra	NAN17_1	This study (2017)	0.895969	0.241317	1.74136	0.0734802	1.5543	0.397783	1998 - 2016	2017-05-22	-17.2981	178.23	2-3	0.3	20 - 100	13	27.1598	27.953	0.0691742	0.506293	2389.01	6.196
N Viti Levu	Nananu-i-Ra	Nananu-i-Ra	NAN17_2	This study (2017)	0.805076	0.252242	1.8649	0.0863759	1.49404	0.44682	2005 - 2016	2017-05-22	-17.2981	178.23	2-3	0.3	20 - 100	13	27.1048	27.9533	0.0691001	0.509849	2368.36	6.25251
N Viti Levu	Nananu-i-Ra	Nananu-i-Ra	NAN17_3	This study (2017)	1.44546	0.354124	1.30382	0.0408646	1.87751	0.427833	1998 - 2016	2017-05-22	-17.2981	178.23	2-3	0.3	20 - 100	13	26.8247	27.8053	0.0516123	0.281702	2939.3	3.87481
N Viti Levu	Nananu-i-Ra	Nananu-i-Ra	NAN17_5	This study (2017)	0.711257	0.157233	1.60528	0.0858145	1.1394	0.249463	1998 - 2016	2017-05-23	-17.2795	178.228	2-3	0.4	20 - 100	13	27.1048	27.9533	0.0691001	0.509849	2368.36	6.25251
S Viti Levu	Namuka Reef	Namuka Reef	NAV17_1	This study (2017)	1.03583	0.205989	1.75705	0.0388424	1.81922	0.36275	1998 - 2016	2017-05-20	-18.1458	178.377	2-3	1.3	6.5 - 30	70	26.9325	27.8533	0.0528196	0.306802	2981.45	3.82081
S Viti Levu	Namuka Reef	Namuka Reef	NAM17_1	This study (2017)	1.12155	0.213183	1.48054	0.0758812	1.65858	0.309624	2001 - 2016	2017-05-20	-18.1513	178.347	2-3	2.8	6.5 - 30	70	26.9462	27.8738	0.0529791	0.313059	2990.43	3.81187
S Viti Levu	Namuka Reef	Namuka Reef	NAM17_2	This study (2017)	1.0773	0.183318	1.51331	0.0431964	1.63026	0.283894	1998 - 2016	2017-05-25	-18.1513	178.347	2-3	2.8	6.5 - 30	70	26.9325	27.8533	0.0528196	0.306802	2981.45	3.82081
S Viti Levu	Namuka Reef	Namuka Reef	NAV-LG	Goberdhan et al. (2021)	1.15461	0.267072	NA	NA	NA	NA	1998 - 2016	2018-05-31	-18.1472	178.363	4	0.8	6.5 - 30	70	26.9299	27.8612	0.052658	0.305209	2992.84	3.82113
S Viti Levu	Namuka Reef	Muaivuso	MV1	This study (2005)	1.31726	0.259957	1.22457	0.0796842	1.60566	0.2857	1998 - 2004	2005-05-22	-18.1483	178.374	<5*	1.8	6.5 - 30	70	26.8247	27.8053	0.0516123	0.281702	2939.3	3.87481
S Viti Levu	Namuka Reef	Muaivuso	MV2	This study (2005)	1.29693	0.474079	1.20596	0.115446	1.52717	0.483285	1998 - 2004	2005-05-22	-18.1483	178.374	<5*	1.8	6.5 - 30	70	26.9123	27.7888	0.0362235	0.176452	2939.3	3.22759
S Viti Levu	Suva Reef	Fish Patch	FP17_1	This study (2017)	0.772072	0.108901	1.55821	0.0455516	1.20358	0.176071	1998 - 2016	2017-05-28	-18.1438	178.402	8-10	2.4	10 - 20	5	26.9325	27.8533	0.0603338	0.413964	2981.45	5.35278
S Viti Levu	Suva Reef	Dennis Patch	DP1	This study (2005)	1.12522	0.189308	1.10629	0.0674299	1.23668	0.170128	1998 - 2004	2005-05-24	-18.1545	178.416	<3*	0.8	10 - 20	5	26.8247	27.8053	0.0553919	0.373167	2939.3	5.43346
S Viti Levu	Suva Reef	Dennis Patch	DP2	This study (2005)	0.753926	0.147919	1.41119	0.043385	1.05985	0.183722	1998 - 2004	2005-05-24	-18.1545	178.416	<3*	0.8	10 - 20	5	26.8247	27.8053	0.0553919	0.373167	2939.3	5.43346
S Viti Levu	Suva Reef	Dennis Patch	DP-LG	Goberdhan et al. (2021)	1.00558	0.212532	NA	NA	NA	NA	1998 - 2016	2018-09-20	-18.1672	178.421	3	1	10 - 20	5	26.9325	27.8533	0.0609123	0.456301	2967.13	5.35278
W Viti Levu	Vuda Point	Vuda Point	VP1	This study (2005)	1.28679	0.331186	1.05861	0.0651337	1.36537	0.361802	1998 - 2004	2005-05-25	-17.6907	177.408	<10*	2.3	30 - 200	30	27.8208	29.0914	0.0570808	0.357776	2939.3	1.75106
W Viti Levu	Vuda Point	Vuda Point	VP2	This study (2005)	1.00187	0.28786	1.21709	0.0687831	1.22358	0.383504	1998 - 2004	2005-05-25	-17.6907	177.408	<10*	2.3	30 - 200	30	27.8208	29.0914	0.0570808	0.357776	2939.3	1.75106
Offshore	Great Astrolabe Reef (Dravuni)	Great Astrolabe Reef (Dravuni)	DR1	This study (2005)	1.2876	0.310941	1.22285	0.0433407	1.5657	0.33836	1998 - 2004	2005-05-19	-18.7247	178.546	NA	>10	0.8	35	26.811	28.3511	0.045751	0.235908	2157.6	6.46679
Offshore	Great Astrolabe Reef (Dravuni)	Great Astrolabe Reef (Dravuni)	DR2	This study (2005)	1.35899	0.231931	1.13594	0.0402636	1.5389	0.231115	1998 - 2004	2005-05-19	-18.6459	178.552	NA	>10	0.8	35	26.811	28.3511	0.045751	0.235908	2157.6	6.46679
S Vanua Levu	Kubulau	Kubulau	S2S1	Jupiter et al. (2010)	1.07644	0.309827	NA	NA	NA	NA	1998 - 2005	2007-01-01	-16.9343	178.984	NA	3.5	50	70	27.3223	28.8461	0.0623636	0.440034	1982.91	2.93302
S Vanua Levu	Kubulau	Kubulau	S3S3	Jupiter et al. (2010)	0.654444	0.133868	NA	NA	NA	NA	1998 - 2005	2007-01-01	-16.8522	179.049	NA	10.4	50	70	27.3223	28.8461	0.0619804	0.40837	1982.91	5.97938
S Vanua Levu	Savusavu Bay	Savusavu Bay	AB	Linsley et al. (2006)	1.2	0.11547	1.86074	0	2.23289	0.21486	1998 - 2001	2001-12-01	-16.8167	179.233	8	7.3	15 - 200	1970-10-01	27.3559	28.7322	0.0447874	0.214852	2363.5	2.87415
Offshore	Vanua Balavu	Vanua Balavu	FVB1-H4	Dassié et al. (2014)	1.68571	0.397612	NA	NA	NA	NA	1998 - 2004	2004-11-01	-17.335	-178.945	6	5.4	50	35	26.8473	28.3987	0.0362998	0.205907	2157.6	6.40787
Offshore	Vanua Balavu	Vanua Balavu	FVB2-H1	Dassié et al. (2014)	0.733333	0.057735	NA	NA	NA	NA	1998 - 2000	2004-11-01	-17.3417	-178.928	1	5.4	50	35	26.8957	28.3168	0.0344749	0.225206	2491	6.34742

## Sheet: Table S2
Supplementary Table S2. Annual mean coral growth parameters and coupled annual average environmental variables for the period 1998 – 2016.
Region	Reef	Location	Core ID	Year	Linear Extension	Density	Calcification	SST	SST summer	Kd490	Chl-a	Acc. Rainfall	Wind speed	DHW
					(cm/yr)	(g/cm3)	(g/cm2 · yr)	(oC)	(oC)	(m-1)	(mg/l)	(mm)	(m/s)
Offshore	Astrolabe	Astrolabe	DR1	1998	1.8312	1.19173	2.18229	26.5426	27.5074	0.0465589	0.23547	1244	7.15992	0.15
Offshore	Astrolabe	Astrolabe	DR1	1999	1.40751	1.18529	1.66831	26.8982	28.6322	0.0449416	0.227598	3275	6.12522	2.25
Offshore	Astrolabe	Astrolabe	DR1	2000	1.1368	1.21199	1.37778	27.1369	28.7758	0.0419965	0.195725	2954	5.88381	8.17
Offshore	Astrolabe	Astrolabe	DR1	2001	1.24657	1.25	1.55822	26.9561	28.6284	0.0478845	0.28483	1981	6.04637	4.11
Offshore	Astrolabe	Astrolabe	DR1	2002	0.991532	1.28883	1.27792	26.7702	28.5846	0.0466094	0.232835	2223.21	6.75133	3.96
Offshore	Astrolabe	Astrolabe	DR1	2003	0.932657	1.25843	1.17368	26.7051	28.4099	0.0455923	0.229974	1459	6.65374	0.81
Offshore	Astrolabe	Astrolabe	DR1	2004	1.46694	1.1737	1.72174	26.6679	27.9195	0.0466736	0.244923	1967	6.64715	0.98
Offshore	Astrolabe	Astrolabe	DR2	1998	1.78368	1.10678	1.97414	26.5426	27.5074	0.0465589	0.23547	1244	7.15992	0.15
Offshore	Astrolabe	Astrolabe	DR2	1999	1.46658	1.10691	1.62337	26.8982	28.6322	0.0449416	0.227598	3275	6.12522	2.25
Offshore	Astrolabe	Astrolabe	DR2	2000	1.46658	1.09365	1.60392	26.9561	28.6284	0.0478845	0.28483	2954	6.04637	8.17
Offshore	Astrolabe	Astrolabe	DR2	2001	1.14948	1.11112	1.27721	26.7702	28.5846	0.0466094	0.232835	1981	6.75133	4.11
Offshore	Astrolabe	Astrolabe	DR2	2002	1.18912	1.19379	1.41956	27.1369	28.7758	0.0419965	0.195725	2223.21	5.88381	3.96
Offshore	Astrolabe	Astrolabe	DR2	2003	1.14948	1.17185	1.34702	26.7051	28.4099	0.0455923	0.229974	1459	6.65374	0.81
Offshore	Astrolabe	Astrolabe	DR2	2004	1.30803	1.16746	1.52707	26.6679	27.9195	0.0466736	0.244923	1967	6.64715	0.98
S Viti Levu	Coral Coast	Namada	NM3	1998	1.33961	1.264	1.69326	26.5765	27.2273	0.0294114	0.109684	1581.5	4.85958	0
S Viti Levu	Coral Coast	Namada	NM3	1999	0.64904	1.4163	0.919235	26.9835	27.6599	0.0450685	0.263095	3864	3.93159	1.28
S Viti Levu	Coral Coast	Namada	NM3	2000	0.708223	1.26212	0.893866	27.178	28.107	0.0488075	0.275922	3355.2	3.64246	2.71
S Viti Levu	Coral Coast	Namada	NM3	2001	1.78045	1.16415	2.07271	27.0088	27.9886	0.0346524	0.143999	2934.5	3.82279	3.18
S Viti Levu	Coral Coast	Namada	NM3	2002	1.84048	1.11459	2.05137	27.0574	28.3039	0.0330129	0.159563	3586.3	2.16513	4.31
S Viti Levu	Coral Coast	Namada	NM3	2003	1.24398	1.13017	1.40591	26.6455	27.5158	0.0318479	0.147244	2477.1	2.06931	0.34
S Viti Levu	Coral Coast	Namada	NM3	2004	1.51673	1.09037	1.6538	26.9366	27.7193	0.0307637	0.135657	2776.5	2.10224	0.3
S Viti Levu	Coral Coast	Namada	NM4	1998	0.951481	1.37143	1.30489	26.5765	27.2273	0.0294114	0.109684	1581.5	4.85958	0
S Viti Levu	Coral Coast	Namada	NM4	1999	2.02938	1.40338	2.84799	26.9835	27.6599	0.0450685	0.263095	3864	3.93159	1.28
S Viti Levu	Coral Coast	Namada	NM4	2000	0.701527	1.17818	0.826524	27.178	28.107	0.0488075	0.275922	3355.2	3.64246	2.71
S Viti Levu	Coral Coast	Namada	NM4	2001	2.21878	1.23704	2.74473	27.0088	27.9886	0.0346524	0.143999	2934.5	3.82279	3.18
S Viti Levu	Coral Coast	Namada	NM4	2002	1.85219	1.11498	2.06514	27.0574	28.3039	0.0330129	0.159563	3586.3	2.16513	4.31
S Viti Levu	Coral Coast	Namada	NM4	2003	2.29957	1.15066	2.64603	26.6455	27.5158	0.0318479	0.147244	2477.1	2.06931	0.34
S Viti Levu	Coral Coast	Namada	NM4	2004	1.09875	1.05161	1.15545	26.9366	27.7193	0.0307637	0.135657	2776.5	2.10224	0.3
S Viti Levu	Coral Coast	Votua	VOT17-1	1998	1.4625	1.48525	2.17218	26.5765	27.2273	0.0294114	0.109684	1581.5	4.85958	0
S Viti Levu	Coral Coast	Votua	VOT17-1	1999	1.69511	1.45836	2.47208	26.9835	27.6599	0.0450685	0.263095	3864	3.93159	1.28
S Viti Levu	Coral Coast	Votua	VOT17-1	2000	1.52327	1.44496	2.20106	27.178	28.107	0.0488075	0.275922	3355.2	3.64246	2.71
S Viti Levu	Coral Coast	Votua	VOT17-1	2001	1.50883	1.46545	2.21112	27.0088	27.9886	0.0346524	0.143999	2934.5	3.82279	3.18
S Viti Levu	Coral Coast	Votua	VOT17-1	2002	1.77665	1.51541	2.69235	27.0574	28.3039	0.0330129	0.159563	3586.3	2.16513	4.31
S Viti Levu	Coral Coast	Votua	VOT17-1	2003	1.65755	1.46374	2.42623	26.6455	27.5158	0.0318479	0.147244	2477.1	2.06931	0.34
S Viti Levu	Coral Coast	Votua	VOT17-1	2004	1.09135	1.48465	1.62027	26.9366	27.7193	0.0307637	0.135657	2776.5	2.10224	0.3
S Viti Levu	Coral Coast	Votua	VOT17-1	2005	1.96831	1.47983	2.91276	27.1366	28.0438	0.0305203	0.130574	3596.2	1.89544	1.88
S Viti Levu	Coral Coast	Votua	VOT17-1	2006	1.38002	1.26151	1.74092	27.087	28.3356	0.0364736	0.189978	2796.7	2.11024	3.32
S Viti Levu	Coral Coast	Votua	VOT17-1	2007	1.49732	1.01245	1.51596	27.4779	27.8871	0.0350524	0.166435	3495.6	1.92305	0
S Viti Levu	Coral Coast	Votua	VOT17-1	2008	1.2115	1.46309	1.77253	27.3121	27.9847	0.0372772	0.177852	2572.5	1.76329	0.31
S Viti Levu	Coral Coast	Votua	VOT17-1	2009	0.94	1.49952	1.41638	26.5347	27.6293	0.0396229	0.234595	2808.9	2.10229	3.08
S Viti Levu	Coral Coast	Votua	VOT17-1	2010	1.62	1.46603	2.37815	27.2288	27.6073	0.0313836	0.137076	3310.1	2.07098	0
S Viti Levu	Coral Coast	Votua	VOT17-1	2011	1.56	1.53285	2.39213	27.4935	28.1847	0.0348194	0.176977	3072.5	1.7726	0
S Viti Levu	Coral Coast	Votua	VOT17-1	2012	1.66	1.53914	2.55996	27.0066	27.8112	0.0348885	0.167831	3383.7	2.08365	0.33
S Viti Levu	Coral Coast	Votua	VOT17-1	2013	1.58	1.50461	2.37895	27.3956	28.2221	0.0350631	0.169077	3012.5	1.95689	0.14
S Viti Levu	Coral Coast	Votua	VOT17-1	2014	1.05	1.64161	1.71914	27.1459	28.0151	0.0308445	0.149066	3323.6	2.04189	6.07
S Viti Levu	Coral Coast	Votua	VOT17-1	2015	1.01	1.62372	1.63372	26.7418	27.5592	0.0311861	0.146138	1809	2.35761	5.27
S Viti Levu	Coral Coast	Votua	VOT17-1	2016	0.78	1.55887	1.21636	27.1514	27.6928	0.0357292	0.177849	2891.2	1.99326	5.24
S Viti Levu	Coral Coast	Votua	VOT17-2	1998	1.73339	1.42566	2.47122	26.5765	27.2273	0.0294114	0.109684	1581.5	4.85958	0
S Viti Levu	Coral Coast	Votua	VOT17-2	1999	2.14414	1.39553	2.99221	26.9835	27.6599	0.0450685	0.263095	3864	3.93159	1.28
S Viti Levu	Coral Coast	Votua	VOT17-2	2000	1.6523	1.45933	2.41125	27.178	28.107	0.0488075	0.275922	3355.2	3.64246	2.71
S Viti Levu	Coral Coast	Votua	VOT17-2	2001	2.33113	1.50271	3.50301	27.0088	27.9886	0.0346524	0.143999	2934.5	3.82279	3.18
S Viti Levu	Coral Coast	Votua	VOT17-2	2002	1.9432	1.49778	2.91049	27.0574	28.3039	0.0330129	0.159563	3586.3	2.16513	4.31
S Viti Levu	Coral Coast	Votua	VOT17-2	2003	2.13904	1.41434	3.02533	26.6455	27.5158	0.0318479	0.147244	2477.1	2.06931	0.34
S Viti Levu	Coral Coast	Votua	VOT17-2	2004	2.14768	1.48333	3.18573	26.9366	27.7193	0.0307637	0.135657	2776.5	2.10224	0.3
S Viti Levu	Coral Coast	Votua	VOT17-2	2005	2.19465	1.49438	3.27964	27.1366	28.0438	0.0305203	0.130574	3596.2	1.89544	1.88
S Viti Levu	Coral Coast	Votua	VOT17-2	2006	2.30875	1.44222	3.32973	27.087	28.3356	0.0364736	0.189978	2796.7	2.11024	3.32
S Viti Levu	Coral Coast	Votua	VOT17-2	2007	1.20832	1.39795	1.68917	27.4779	27.8871	0.0350524	0.166435	3495.6	1.92305	0
S Viti Levu	Coral Coast	Votua	VOT17-2	2008	1.20804	1.38126	1.66862	27.3121	27.9847	0.0372772	0.177852	2572.5	1.76329	0.31
S Viti Levu	Coral Coast	Votua	VOT17-2	2009	1.35981	1.42261	1.93448	26.5347	27.6293	0.0396229	0.234595	2808.9	2.10229	3.08
S Viti Levu	Coral Coast	Votua	VOT17-2	2010	1.02716	1.43828	1.47735	27.2288	27.6073	0.0313836	0.137076	3310.1	2.07098	0
S Viti Levu	Coral Coast	Votua	VOT17-2	2011	1.31552	1.3963	1.83686	27.4935	28.1847	0.0348194	0.176977	3072.5	1.7726	0
S Viti Levu	Coral Coast	Votua	VOT17-2	2012	1.16745	1.36738	1.59634	27.0066	27.8112	0.0348885	0.167831	3383.7	2.08365	0.33
S Viti Levu	Coral Coast	Votua	VOT17-2	2013	1.41744	1.30588	1.851	27.3956	28.2221	0.0350631	0.169077	3012.5	1.95689	0.14
S Viti Levu	Coral Coast	Votua	VOT17-2	2014	1.26884	1.33435	1.69308	27.1459	28.0151	0.0308445	0.149066	3323.6	2.04189	6.07
S Viti Levu	Coral Coast	Votua	VOT17-2	2015	0.865001	1.45746	1.26071	26.7418	27.5592	0.0311861	0.146138	1809	2.35761	5.27
S Viti Levu	Coral Coast	Votua	VOT17-2	2016	0.969238	1.47749	1.43204	27.1514	27.6928	0.0357292	0.177849	2891.2	1.99326	5.24
S Viti Levu	Coral Coast	Votua	CC-LG	1998	1.391			26.5765	27.2273	0.0294114	0.109684	1581.5	4.85958	0
S Viti Levu	Coral Coast	Votua	CC-LG	1999	1.381			26.9835	27.6599	0.0450685	0.263095	3864	3.93159	1.28
S Viti Levu	Coral Coast	Votua	CC-LG	2000	1.445			27.178	28.107	0.0488075	0.275922	3355.2	3.64246	2.71
S Viti Levu	Coral Coast	Votua	CC-LG	2001	1.546			27.0088	27.9886	0.0346524	0.143999	2934.5	3.82279	3.18
S Viti Levu	Coral Coast	Votua	CC-LG	2002	1.172			27.0574	28.3039	0.0330129	0.159563	3586.3	2.16513	4.31
S Viti Levu	Coral Coast	Votua	CC-LG	2003	1.164			26.6455	27.5158	0.0318479	0.147894	2477.1	2.06931	0.34
S Viti Levu	Coral Coast	Votua	CC-LG	2004	1.049			26.9366	27.7193	0.0307637	0.139715	2776.5	2.10224	0.3
S Viti Levu	Coral Coast	Votua	CC-LG	2005	1.344			27.1366	28.0438	0.0305203	0.132005	3596.2	1.89544	1.88
S Viti Levu	Coral Coast	Votua	CC-LG	2006	1.61			27.087	28.3356	0.0364736	0.1767	2796.7	2.11024	3.32
S Viti Levu	Coral Coast	Votua	CC-LG	2007	1.236			27.4779	27.8871	0.0350524	0.157954	3495.6	1.92305	0
S Viti Levu	Coral Coast	Votua	CC-LG	2008	1.503			27.3121	27.9847	0.0372772	0.176507	2572.5	1.76329	0.31
S Viti Levu	Coral Coast	Votua	CC-LG	2009	1.246			26.5347	27.6293	0.0396229	0.22361	2808.9	2.10229	3.08
S Viti Levu	Coral Coast	Votua	CC-LG	2010	1.096			27.2288	27.6073	0.0313836	0.144035	3310.1	2.07098	0
S Viti Levu	Coral Coast	Votua	CC-LG	2011	1.216			27.4935	28.1847	0.0348194	0.171768	3072.5	1.7726	0
S Viti Levu	Coral Coast	Votua	CC-LG	2012	0.923			27.0066	27.8112	0.0348885	0.158813	3383.7	2.08365	0.33
S Viti Levu	Coral Coast	Votua	CC-LG	2013	1.079			27.3956	28.2221	0.0350631	0.166997	3012.5	1.95689	0.14
S Viti Levu	Coral Coast	Votua	CC-LG	2014	0.928			27.1459	28.0151	0.0308445	0.14697	3323.6	2.04189	6.07
S Viti Levu	Coral Coast	Votua	CC-LG	2015	0.886			26.7418	27.5592	0.0311861	0.148029	1809	2.35761	5.27
S Viti Levu	Coral Coast	Votua	CC-LG	2016	0.741			27.1514	27.6928	0.0357292	0.164709	2891.2	1.99326	5.24
S Viti Levu	Namuka	Muaivuso	MV1	1998	1.01707	1.2852	1.30713	26.3962	27.0609	0.04184	0.190268	1581.5	4.47251	0
S Viti Levu	Namuka	Muaivuso	MV1	1999	1.59387	1.33191	2.1229	26.8987	27.7684	0.0601	0.356167	3864	3.63459	1.09
S Viti Levu	Namuka	Muaivuso	MV1	2000	1.58713	1.29288	2.05197	27.2841	28.403	0.0539667	0.273866	3355.2	3.49833	5.64
S Viti Levu	Namuka	Muaivuso	MV1	2001	1.55788	1.28655	2.00429	26.9337	28.0556	0.05385	0.288371	2934.5	3.67187	3.41
S Viti Levu	Namuka	Muaivuso	MV1	2002	2.01243	1.25653	2.52868	26.8715	28.2884	0.0547062	0.311177	3586.3	3.98222	5.34
S Viti Levu	Namuka	Muaivuso	MV1	2003	1.32711	1.29182	1.71438	26.6067	27.5021	0.0476854	0.278854	2477.1	3.95283	0
S Viti Levu	Namuka	Muaivuso	MV1	2004	1.02273	1.38183	1.41324	26.7823	27.5587	0.0491378	0.273212	2776.5	3.91133	0.31
S Viti Levu	Namuka	Muaivuso	MV2	1998	1.11064	1.21928	1.35418	26.3962	27.0609	0.04184	0.190268	1581.5	4.47251	0
S Viti Levu	Namuka	Muaivuso	MV2	1999	0.917171	1.21417	1.1136	26.8987	27.7684	0.0601	0.356167	3864	3.63459	1.09
S Viti Levu	Namuka	Muaivuso	MV2	2000	1.15523	1.33264	1.53951	27.2841	28.403	0.0539667	0.273866	3355.2	3.49833	5.64
S Viti Levu	Namuka	Muaivuso	MV2	2001	1.44406	1.31107	1.89326	26.9337	28.0556	0.05385	0.288371	2934.5	3.67187	3.41
S Viti Levu	Namuka	Muaivuso	MV2	2002	1.54777	1.12425	1.74007	26.8715	28.2884	0.0547062	0.311177	3586.3	3.98222	5.34
S Viti Levu	Namuka	Muaivuso	MV2	2003	1.62928	1.13214	1.84458	26.6067	27.5021	0.0476854	0.278854	2477.1	3.95283	0
S Viti Levu	Namuka	Muaivuso	MV2	2004	1.41666	1.23843	1.75444	26.7823	27.5587	0.0491378	0.273212	2776.5	3.91133	0.31
S Viti Levu	Namuka	Namuka	NAM17-1	2001	0.946019	1.63187	1.54378	26.9337	28.0556	0.05385	0.288371	2934.5	3.67187	3.41
S Viti Levu	Namuka	Namuka	NAM17-1	2002	0.925471	1.58682	1.46856	26.8715	28.2884	0.0547062	0.311177	3586.3	3.98222	5.34
S Viti Levu	Namuka	Namuka	NAM17-1	2003	0.903168	1.52978	1.38165	26.6067	27.5021	0.0476854	0.278854	2477.1	3.95283	0
S Viti Levu	Namuka	Namuka	NAM17-1	2004	1.17081	1.52124	1.78107	26.7823	27.5587	0.0491378	0.273212	2776.5	3.91133	0.31
S Viti Levu	Namuka	Namuka	NAM17-1	2005	1.10404	1.54021	1.70046	27.0103	28.2069	0.052557	0.315649	3596.2	3.59389	1.78
S Viti Levu	Namuka	Namuka	NAM17-1	2006	1.21709	1.5206	1.85071	27.0832	28.3621	0.0496408	0.288162	2796.7	3.9457	4.15
S Viti Levu	Namuka	Namuka	NAM17-1	2007	1.14982	1.46889	1.68896	27.2324	27.8135	0.0581096	0.361127	3495.6	3.65522	0
S Viti Levu	Namuka	Namuka	NAM17-1	2008	1.14828	1.48819	1.70887	27.1541	27.9141	0.0484218	0.269489	2572.5	3.45716	0.76
S Viti Levu	Namuka	Namuka	NAM17-1	2009	1.41694	1.48933	2.11029	26.426	27.67	0.0625166	0.455154	2808.9	3.87897	5.16
S Viti Levu	Namuka	Namuka	NAM17-1	2010	1.44495	1.48435	2.14481	26.9412	27.3866	0.0517194	0.298211	3310.1	3.92811	0
S Viti Levu	Namuka	Namuka	NAM17-1	2011	1.18914	1.47557	1.75466	27.2616	28.008	0.0503983	0.284697	3072.5	3.40243	0
S Viti Levu	Namuka	Namuka	NAM17-1	2012	1.2977	1.41198	1.83234	26.9027	27.7415	0.0514614	0.298412	3383.7	3.82005	0
S Viti Levu	Namuka	Namuka	NAM17-1	2013	1.325	1.36405	1.80736	27.4347	28.267	0.0553305	0.347687	3012.5	3.72082	1.39
S Viti Levu	Namuka	Namuka	NAM17-1	2014	0.856117	1.37147	1.17414	26.9514	28.0699	0.0531431	0.308224	3323.6	3.93016	9.04
S Viti Levu	Namuka	Namuka	NAM17-1	2015	1.1848	1.39341	1.65092	26.5674	27.4241	0.0532592	0.295041	1809	4.32407	5.02
S Viti Levu	Namuka	Namuka	NAM17-1	2016	0.665386	1.41084	0.938757	26.9799	27.7122	0.055728	0.335476	2891.2	3.81511	5.46
S Viti Levu	Namuka	Namuka	NAM17-2	1998	1.02389	1.6016	1.63986	26.3962	27.0609	0.04184	0.190268	1581.5	4.47251	0
S Viti Levu	Namuka	Namuka	NAM17-2	1999	1.35154	1.57229	2.125	26.8987	27.7684	0.0601	0.356167	3864	3.63459	1.09
S Viti Levu	Namuka	Namuka	NAM17-2	2000	1.0785	1.55633	1.6785	27.2841	28.403	0.0539667	0.273866	3355.2	3.49833	5.64
S Viti Levu	Namuka	Namuka	NAM17-2	2001	0.928328	1.55234	1.44108	26.9337	28.0556	0.05385	0.288371	2934.5	3.67187	3.41
S Viti Levu	Namuka	Namuka	NAM17-2	2002	0.805461	1.57142	1.26572	26.8715	28.2884	0.0547062	0.311177	3586.3	3.98222	5.34
S Viti Levu	Namuka	Namuka	NAM17-2	2003	1.26962	1.5232	1.9339	26.6067	27.5021	0.0476854	0.278854	2477.1	3.95283	0
S Viti Levu	Namuka	Namuka	NAM17-2	2004	1.11945	1.50188	1.68129	26.7823	27.5587	0.0491378	0.273212	2776.5	3.91133	0.31
S Viti Levu	Namuka	Namuka	NAM17-2	2005	1.54525	1.52362	2.35438	27.0103	28.2069	0.052557	0.315649	3596.2	3.59389	1.78
S Viti Levu	Namuka	Namuka	NAM17-2	2006	0.971302	1.53245	1.48847	27.0832	28.3621	0.0496408	0.288162	2796.7	3.9457	4.15
S Viti Levu	Namuka	Namuka	NAM17-2	2007	1.08168	1.48607	1.60744	27.2324	27.8135	0.0581096	0.361127	3495.6	3.65522	0
S Viti Levu	Namuka	Namuka	NAM17-2	2008	1.28035	1.478	1.89237	27.1541	27.9141	0.0484218	0.269489	2572.5	3.45716	0.76
S Viti Levu	Namuka	Namuka	NAM17-2	2009	1.03753	1.47618	1.53158	26.426	27.67	0.0625166	0.455154	2808.9	3.87897	5.16
S Viti Levu	Namuka	Namuka	NAM17-2	2010	1.16998	1.47157	1.7217	26.9412	27.3866	0.0517194	0.298211	3310.1	3.92811	0
S Viti Levu	Namuka	Namuka	NAM17-2	2011	0.927152	1.47294	1.36564	27.2616	28.008	0.0503983	0.284697	3072.5	3.40243	0
S Viti Levu	Namuka	Namuka	NAM17-2	2012	1.09272	1.51272	1.65297	26.9027	27.7415	0.0514614	0.298412	3383.7	3.82005	0
S Viti Levu	Namuka	Namuka	NAM17-2	2013	0.827815	1.5326	1.26871	27.4347	28.267	0.0553305	0.347687	3012.5	3.72082	1.39
S Viti Levu	Namuka	Namuka	NAM17-2	2014	0.993377	1.46634	1.45663	26.9514	28.0699	0.0531431	0.308224	3323.6	3.93016	9.04
S Viti Levu	Namuka	Namuka	NAM17-2	2015	0.971302	1.46063	1.41871	26.5674	27.4241	0.0532592	0.295041	1809	4.32407	5.02
S Viti Levu	Namuka	Namuka	NAM17-2	2016	0.993377	1.46069	1.45101	26.9799	27.7122	0.055728	0.335476	2891.2	3.81511	5.46
S Viti Levu	Namuka	Namuka	NAV17-1-2	1998	0.976623	1.74113	1.70043	26.3962	27.0609	0.04184	0.190268	1581.5	4.47251	0
S Viti Levu	Namuka	Namuka	NAV17-1-2	1999	0.706494	1.73897	1.22857	26.8987	27.7684	0.0601	0.356167	3864	3.63459	1.09
S Viti Levu	Namuka	Namuka	NAV17-1-2	2000	1.39221	1.82881	2.54609	27.2841	28.403	0.0539667	0.273866	3355.2	3.49833	5.64
S Viti Levu	Namuka	Namuka	NAV17-1-2	2001	1.30909	1.78507	2.33682	26.9337	28.0556	0.05385	0.288371	2934.5	3.67187	3.41
S Viti Levu	Namuka	Namuka	NAV17-1-2	2002	1.19234	1.71365	2.04324	26.8715	28.2884	0.0547062	0.311177	3586.3	3.98222	5.34
S Viti Levu	Namuka	Namuka	NAV17-1-2	2003	0.912388	1.80725	1.64892	26.6067	27.5021	0.0476854	0.278854	2477.1	3.95283	0
S Viti Levu	Namuka	Namuka	NAV17-1-2	2004	1.01569	1.79563	1.82379	26.7823	27.5587	0.0491378	0.273212	2776.5	3.91133	0.31
S Viti Levu	Namuka	Namuka	NAV17-1-2	2005	1.08741	1.73494	1.88659	27.0103	28.2069	0.052557	0.315649	3596.2	3.59389	1.78
S Viti Levu	Namuka	Namuka	NAV17-1-2	2006	1.07176	1.72325	1.84691	27.0832	28.3621	0.0496408	0.288162	2796.7	3.9457	4.15
S Viti Levu	Namuka	Namuka	NAV17-1-2	2007	1.22282	1.69131	2.06817	27.2324	27.8135	0.0581096	0.361127	3495.6	3.65522	0
S Viti Levu	Namuka	Namuka	NAV17-1-2	2008	1.26447	1.70376	2.15436	27.1541	27.9141	0.0484218	0.269489	2572.5	3.45716	0.76
S Viti Levu	Namuka	Namuka	NAV17-1-2	2009	1.15942	1.72422	1.9991	26.426	27.67	0.0625166	0.455154	2808.9	3.87897	5.16
S Viti Levu	Namuka	Namuka	NAV17-1-2	2010	0.990338	1.7909	1.77359	26.9412	27.3866	0.0517194	0.298211	3310.1	3.92811	0
S Viti Levu	Namuka	Namuka	NAV17-1-2	2011	1.12319	1.74746	1.96273	27.2616	28.008	0.0503983	0.284697	3072.5	3.40243	0
S Viti Levu	Namuka	Namuka	NAV17-1-2	2012	1.14734	1.79565	2.06023	26.9027	27.7415	0.0514614	0.298412	3383.7	3.82005	0
S Viti Levu	Namuka	Namuka	NAV17-1-2	2013	0.86	1.75791	1.5118	27.4347	28.267	0.0553305	0.347687	3012.5	3.72082	1.39
S Viti Levu	Namuka	Namuka	NAV17-1-2	2014	0.8	1.73364	1.38692	26.9514	28.0699	0.0531431	0.308224	3323.6	3.93016	9.04
S Viti Levu	Namuka	Namuka	NAV17-1-2	2015	0.748792	1.78174	1.33415	26.5674	27.4241	0.0532592	0.295041	1809	4.32407	5.02
S Viti Levu	Namuka	Namuka	NAV17-1-2	2016	0.700483	1.78858	1.25287	26.9799	27.7122	0.055728	0.335476	2891.2	3.81511	5.46
S Viti Levu	Namuka	Namuka	NAV-LG	1998	0.993			26.3962	27.0609	0.04184	0.190268	1581.5	4.47251	0
S Viti Levu	Namuka	Namuka	NAV-LG	1999	0.863			26.8987	27.7684	0.0601	0.356167	3864	3.63459	1.09
S Viti Levu	Namuka	Namuka	NAV-LG	2000	1.355			27.2841	28.403	0.0539667	0.273866	3355.2	3.49833	5.64
S Viti Levu	Namuka	Namuka	NAV-LG	2001	0.887			26.9337	28.0556	0.05385	0.288371	2934.5	3.67187	3.41
S Viti Levu	Namuka	Namuka	NAV-LG	2002	1.684			26.8715	28.2884	0.0547062	0.311177	3586.3	3.98222	5.34
S Viti Levu	Namuka	Namuka	NAV-LG	2003	0.566			26.6067	27.5021	0.0476854	0.278854	2477.1	3.95283	0
S Viti Levu	Namuka	Namuka	NAV-LG	2005	1.368			26.7823	27.5587	0.0491378	0.273212	3596.2	3.91133	1.78
S Viti Levu	Namuka	Namuka	NAV-LG	2006	1.179			27.0103	28.2069	0.052557	0.315649	2796.7	3.59389	4.15
S Viti Levu	Namuka	Namuka	NAV-LG	2007	1.125			27.0832	28.3621	0.0496408	0.288162	3495.6	3.9457	0
S Viti Levu	Namuka	Namuka	NAV-LG	2008	1.067			27.2324	27.8135	0.0581096	0.361127	2572.5	3.65522	0.76
S Viti Levu	Namuka	Namuka	NAV-LG	2009	1.077			27.1541	27.9141	0.0484218	0.269489	2808.9	3.45716	5.16
S Viti Levu	Namuka	Namuka	NAV-LG	2010	1.088			26.426	27.67	0.0625166	0.455154	3310.1	3.87897	0
S Viti Levu	Namuka	Namuka	NAV-LG	2011	1.572			26.9412	27.3866	0.0517194	0.298211	3072.5	3.92811	0
S Viti Levu	Namuka	Namuka	NAV-LG	2012	1.273			27.2616	28.008	0.0503983	0.284697	3383.7	3.40243	0
S Viti Levu	Namuka	Namuka	NAV-LG	2013	1.265			26.9027	27.7415	0.0514614	0.298412	3012.5	3.82005	1.39
S Viti Levu	Namuka	Namuka	NAV-LG	2014	1.077			27.4347	28.267	0.0553305	0.347687	3323.6	3.72082	9.04
S Viti Levu	Namuka	Namuka	NAV-LG	2015	0.959			26.9514	28.0699	0.0531431	0.308224	1809	3.93016	5.02
S Viti Levu	Namuka	Namuka	NAV-LG	2016	1.385			26.5674	27.4241	0.0532592	0.295041	2891.2	4.32407	5.46
N Viti Levu	Nananu-i-Ra	Nananu-i-Ra	NAN17-1	1998	0.728975	1.67288	1.21949	26.5692	27.1547	0.0573981	0.311091	1274.1	7.19802	0
N Viti Levu	Nananu-i-Ra	Nananu-i-Ra	NAN17-1	1999	0.551675	1.66232	0.917063	27.0319	27.905	0.0697779	0.545266	3847.6	6.13489	0.29
N Viti Levu	Nananu-i-Ra	Nananu-i-Ra	NAN17-1	2000	0.850396	1.59088	1.35287	27.3261	28.2666	0.0700939	0.550887	3750.1	5.81848	2.01
N Viti Levu	Nananu-i-Ra	Nananu-i-Ra	NAN17-1	2001	0.864328	1.54153	1.33239	27.1476	28.2141	0.0684768	0.505909	2114.1	5.98416	2.34
N Viti Levu	Nananu-i-Ra	Nananu-i-Ra	NAN17-1	2002	0.640737	1.52585	0.977667	27.128	28.5231	0.0752581	0.642614	1885.3	6.39211	4.26
N Viti Levu	Nananu-i-Ra	Nananu-i-Ra	NAN17-1	2003	0.769873	1.66011	1.27808	26.9313	27.8529	0.0703592	0.521215	1886.4	6.39542	0.3
N Viti Levu	Nananu-i-Ra	Nananu-i-Ra	NAN17-1	2004	0.919451	1.6157	1.48556	26.9395	27.7593	0.0714474	0.534631	1573.1	6.52256	0.64
N Viti Levu	Nananu-i-Ra	Nananu-i-Ra	NAN17-1	2005	0.802893	1.56014	1.25263	27.249	28.239	0.068255	0.483331	1516.9	6.00623	3.76
N Viti Levu	Nananu-i-Ra	Nananu-i-Ra	NAN17-1	2006	0.743428	1.56602	1.16422	27.167	28.3063	0.069734	0.489133	1823.6	6.47906	3.36
N Viti Levu	Nananu-i-Ra	Nananu-i-Ra	NAN17-1	2007	0.972487	1.56621	1.52312	27.3279	27.5311	0.0714711	0.524545	2616.2	6.005	0
N Viti Levu	Nananu-i-Ra	Nananu-i-Ra	NAN17-1	2008	0.754372	1.57638	1.18918	27.1741	28.1426	0.0693714	0.524422	3380.1	5.67486	0.37
N Viti Levu	Nananu-i-Ra	Nananu-i-Ra	NAN17-1	2009	0.703861	1.59605	1.1234	26.4343	27.2182	0.0661039	0.485177	3040.6	6.39047	0.99
N Viti Levu	Nananu-i-Ra	Nananu-i-Ra	NAN17-1	2010	0.858608	1.60164	1.37518	27.2272	27.6874	0.0636582	0.442313	1643.6	6.32359	0
N Viti Levu	Nananu-i-Ra	Nananu-i-Ra	NAN17-1	2011	1.11851	1.62537	1.818	27.5716	28.1398	0.0654069	0.455995	3238.7	5.56165	0
N Viti Levu	Nananu-i-Ra	Nananu-i-Ra	NAN17-1	2012	0.749627	1.61388	1.20981	26.9836	27.8541	0.0721548	0.547243	3956.8	6.42509	0
N Viti Levu	Nananu-i-Ra	Nananu-i-Ra	NAN17-1	2013	0.689922	1.52601	1.05283	27.6722	28.5907	0.0692844	0.509189	2342.7	6.02621	0
N Viti Levu	Nananu-i-Ra	Nananu-i-Ra	NAN17-1	2014	0.51938	1.49245	0.775151	27.254	28.4277	0.0697363	0.510997	2109.6	6.28354	5.71
N Viti Levu	Nananu-i-Ra	Nananu-i-Ra	NAN17-1	2015	0.496124			26.85	27.6954	0.0691256	0.494483	1309.7	6.96159	4.84
N Viti Levu	Nananu-i-Ra	Nananu-i-Ra	NAN17-1	2016	0.503876			27.0066	27.6041	0.075789	0.608692	1689.6	6.21472	7.55
N Viti Levu	Nananu-i-Ra	Nananu-i-Ra	NAN17-2	2005	0.718954	1.92571	1.3845	27.249	28.239	0.068255	0.483331	1516.9	6.00623	3.76
N Viti Levu	Nananu-i-Ra	Nananu-i-Ra	NAN17-2	2006	1.10022	1.79164	1.97119	27.167	28.3063	0.069734	0.489133	1823.6	6.47906	3.36
N Viti Levu	Nananu-i-Ra	Nananu-i-Ra	NAN17-2	2007	1.30719	1.72694	2.25743	27.3279	27.5311	0.0714711	0.524545	2616.2	6.005	0
N Viti Levu	Nananu-i-Ra	Nananu-i-Ra	NAN17-2	2008	0.544662	1.75389	0.955279	27.1741	28.1426	0.0693714	0.524422	3380.1	5.67486	0.37
N Viti Levu	Nananu-i-Ra	Nananu-i-Ra	NAN17-2	2009	1.00218	1.7011	1.7048	26.4343	27.2182	0.0661039	0.485177	3040.6	6.39047	0.99
N Viti Levu	Nananu-i-Ra	Nananu-i-Ra	NAN17-2	2010	0.827887	1.74613	1.4456	27.2272	27.6874	0.0636582	0.442313	1643.6	6.32359	0
N Viti Levu	Nananu-i-Ra	Nananu-i-Ra	NAN17-2	2011	0.915033	1.76434	1.61443	27.5716	28.1398	0.0654069	0.455995	3238.7	5.56165	0
N Viti Levu	Nananu-i-Ra	Nananu-i-Ra	NAN17-2	2012	0.555556	1.72477	0.958207	26.9836	27.8541	0.0721548	0.547243	3956.8	6.42509	0
N Viti Levu	Nananu-i-Ra	Nananu-i-Ra	NAN17-2	2013	1.24183	1.63728	2.03322	27.6722	28.5907	0.0692844	0.509189	2342.7	6.02621	0
N Viti Levu	Nananu-i-Ra	Nananu-i-Ra	NAN17-2	2014	0.947712	1.65603	1.56944	27.254	28.4277	0.0697363	0.510997	2109.6	6.28354	5.71
N Viti Levu	Nananu-i-Ra	Nananu-i-Ra	NAN17-2	2015	0.8061	1.70383	1.37346	26.85	27.6954	0.0691256	0.494483	1309.7	6.96159	4.84
N Viti Levu	Nananu-i-Ra	Nananu-i-Ra	NAN17-2	2016	0.784314	1.76467	1.38405	27.0066	27.6041	0.075789	0.608692	1689.6	6.21472	7.55
N Viti Levu	Nananu-i-Ra	Nananu-i-Ra	NAN17-3	1998	1.26497	1.86275	2.35633	26.5692	27.1547	0.0573981	0.311091	1274.1	7.19802	0
N Viti Levu	Nananu-i-Ra	Nananu-i-Ra	NAN17-3	1999	1.13255	1.82868	2.07107	27.0319	27.905	0.0697779	0.545266	3847.6	6.13489	0.29
N Viti Levu	Nananu-i-Ra	Nananu-i-Ra	NAN17-3	2000	0.808158	1.81086	1.46346	27.3261	28.2666	0.0700939	0.550887	3750.1	5.81848	2.01
N Viti Levu	Nananu-i-Ra	Nananu-i-Ra	NAN17-3	2001	1.00579	1.82461	1.83517	27.1476	28.2141	0.0684768	0.505909	2114.1	5.98416	2.34
N Viti Levu	Nananu-i-Ra	Nananu-i-Ra	NAN17-3	2002	1.04106	1.8977	1.97562	27.128	28.5231	0.0752581	0.642614	1885.3	6.39211	4.26
N Viti Levu	Nananu-i-Ra	Nananu-i-Ra	NAN17-3	2003	0.979172	1.79611	1.7587	26.9313	27.8529	0.0703592	0.521215	1886.4	6.39542	0.3
N Viti Levu	Nananu-i-Ra	Nananu-i-Ra	NAN17-3	2004	1.16849	1.67723	1.95981	26.9395	27.7593	0.0714474	0.534631	1573.1	6.52256	0.64
N Viti Levu	Nananu-i-Ra	Nananu-i-Ra	NAN17-3	2005	0.879026	1.74365	1.53271	27.249	28.239	0.068255	0.483331	1516.9	6.00623	3.76
N Viti Levu	Nananu-i-Ra	Nananu-i-Ra	NAN17-3	2006	0.445834	1.80978	0.80686	27.167	28.3063	0.069734	0.489133	1823.6	6.47906	3.36
N Viti Levu	Nananu-i-Ra	Nananu-i-Ra	NAN17-3	2007	0.561286	1.83709	1.03113	27.3279	27.5311	0.0714711	0.524545	2616.2	6.005	0
N Viti Levu	Nananu-i-Ra	Nananu-i-Ra	NAN17-3	2008	0.904312	1.94459	1.75851	27.1741	28.1426	0.0693714	0.524422	3380.1	5.67486	0.37
N Viti Levu	Nananu-i-Ra	Nananu-i-Ra	NAN17-3	2009	0.590232	1.9452	1.14812	26.4343	27.2182	0.0661039	0.485177	3040.6	6.39047	0.99
N Viti Levu	Nananu-i-Ra	Nananu-i-Ra	NAN17-3	2010	0.502396	1.95622	0.982795	27.2272	27.6874	0.0636582	0.442313	1643.6	6.32359	0
N Viti Levu	Nananu-i-Ra	Nananu-i-Ra	NAN17-3	2011	0.906974	1.98642	1.80163	27.5716	28.1398	0.0654069	0.455995	3238.7	5.56165	0
N Viti Levu	Nananu-i-Ra	Nananu-i-Ra	NAN17-3	2012	0.586904	1.99783	1.17254	26.9836	27.8541	0.0721548	0.547243	3956.8	6.42509	0
N Viti Levu	Nananu-i-Ra	Nananu-i-Ra	NAN17-3	2013	0.666423	1.9412	1.29366	27.6722	28.5907	0.0692844	0.509189	2342.7	6.02621	0
N Viti Levu	Nananu-i-Ra	Nananu-i-Ra	NAN17-3	2014	0.770229	1.81008	1.39417	27.254	28.4277	0.0697363	0.510997	2109.6	6.28354	5.71
N Viti Levu	Nananu-i-Ra	Nananu-i-Ra	NAN17-3	2015	0.474115	1.82714	0.866276	26.85	27.6954	0.0691256	0.494483	1309.7	6.96159	4.84
N Viti Levu	Nananu-i-Ra	Nananu-i-Ra	NAN17-3	2016	0.608531	1.93605	1.17815	27.0066	27.6041	0.075789	0.608692	1689.6	6.21472	7.55
N Viti Levu	Nananu-i-Ra	Nananu-i-Ra	NAN17-5	1998	1.0093	1.64558	1.66088	26.5692	27.1547	0.0573981	0.311091	1274.1	7.19802	0
N Viti Levu	Nananu-i-Ra	Nananu-i-Ra	NAN17-5	1999	0.527193	1.64268	0.866009	27.0319	27.905	0.0697779	0.545266	3847.6	6.13489	0.29
N Viti Levu	Nananu-i-Ra	Nananu-i-Ra	NAN17-5	2000	0.647323	1.6579	1.0732	27.3261	28.2666	0.0700939	0.550887	3750.1	5.81848	2.01
N Viti Levu	Nananu-i-Ra	Nananu-i-Ra	NAN17-5	2001	0.903404	1.68612	1.52325	27.1476	28.2141	0.0684768	0.505909	2114.1	5.98416	2.34
N Viti Levu	Nananu-i-Ra	Nananu-i-Ra	NAN17-5	2002	0.70166	1.651	1.15844	27.128	28.5231	0.0752581	0.642614	1885.3	6.39211	4.26
N Viti Levu	Nananu-i-Ra	Nananu-i-Ra	NAN17-5	2003	0.662516	1.55973	1.03335	26.9313	27.8529	0.0703592	0.521215	1886.4	6.39542	0.3
N Viti Levu	Nananu-i-Ra	Nananu-i-Ra	NAN17-5	2004	0.723684	1.50343	1.08801	26.9395	27.7593	0.0714474	0.534631	1573.1	6.52256	0.64
N Viti Levu	Nananu-i-Ra	Nananu-i-Ra	NAN17-5	2005	0.789474	1.47205	1.16214	27.249	28.239	0.068255	0.483331	1516.9	6.00623	3.76
N Viti Levu	Nananu-i-Ra	Nananu-i-Ra	NAN17-5	2006	0.427632	1.49553	0.639534	27.167	28.3063	0.069734	0.489133	1823.6	6.47906	3.36
N Viti Levu	Nananu-i-Ra	Nananu-i-Ra	NAN17-5	2007	0.805921	1.51003	1.21697	27.3279	27.5311	0.0714711	0.524545	2616.2	6.005	0
N Viti Levu	Nananu-i-Ra	Nananu-i-Ra	NAN17-5	2008	0.789474	1.53824	1.2144	27.1741	28.1426	0.0693714	0.524422	3380.1	5.67486	0.37
N Viti Levu	Nananu-i-Ra	Nananu-i-Ra	NAN17-5	2009	0.756579	1.52119	1.1509	26.4343	27.2182	0.0661039	0.485177	3040.6	6.39047	0.99
N Viti Levu	Nananu-i-Ra	Nananu-i-Ra	NAN17-5	2010	0.970395	1.53531	1.48985	27.2272	27.6874	0.0636582	0.442313	1643.6	6.32359	0
N Viti Levu	Nananu-i-Ra	Nananu-i-Ra	NAN17-5	2011	0.740132	1.57505	1.16575	27.5716	28.1398	0.0654069	0.455995	3238.7	5.56165	0
N Viti Levu	Nananu-i-Ra	Nananu-i-Ra	NAN17-5	2012	0.625	1.65067	1.03167	26.9836	27.8541	0.0721548	0.547243	3956.8	6.42509	0
N Viti Levu	Nananu-i-Ra	Nananu-i-Ra	NAN17-5	2013	0.690789	1.71089	1.18186	27.6722	28.5907	0.0692844	0.509189	2342.7	6.02621	0
N Viti Levu	Nananu-i-Ra	Nananu-i-Ra	NAN17-5	2014	0.756579	1.7247	1.30487	27.254	28.4277	0.0697363	0.510997	2109.6	6.28354	5.71
N Viti Levu	Nananu-i-Ra	Nananu-i-Ra	NAN17-5	2015	0.526316	1.70964	0.89981	26.85	27.6954	0.0691256	0.494483	1309.7	6.96159	4.84
N Viti Levu	Nananu-i-Ra	Nananu-i-Ra	NAN17-5	2016	0.460526	1.71054	0.787747	27.0066	27.6041	0.075789	0.608692	1689.6	6.21472	7.55
S Vanua Levu	Kubulau	Kubulau	S3S3	1998	0.51			26.9229	28.119	0.0551718	0.311592	1244	6.79388	0
S Vanua Levu	Kubulau	Kubulau	S3S3	1999	0.52			27.3851	28.7145	0.0658853	0.44127	3275	5.55543	0.16
S Vanua Levu	Kubulau	Kubulau	S3S3	2000	0.66			27.5733	28.8608	0.0728454	0.585755	2954	5.28457	3.59
S Vanua Levu	Kubulau	Kubulau	S3S3	2001	0.75			27.5422	29.2345	0.0621302	0.389788	1981	5.50378	2.21
S Vanua Levu	Kubulau	Kubulau	S3S3	2002	0.779			27.2308	29.1503	0.0607781	0.391571	2223.21	6.12293	5.63
S Vanua Levu	Kubulau	Kubulau	S3S3	2003	0.67			27.1118	28.842	0.0594267	0.386844	1459	6.22331	0.47
S Vanua Levu	Kubulau	Kubulau	S3S3	2004	0.81			27.2232	28.4878	0.0615041	0.40094	1967	6.19714	0.81
S Vanua Levu	Kubulau	Kubulau	S3S3	2005	0.751			27.5365	29.1283	0.0597835	0.380758	1259	5.84164	2.77
S Vanua Levu	Kubulau	Kubulau	S3S3	2006	0.44			27.3744	29.078	0.0602984	0.386812	1484	6.29171	4.04
S Vanua Levu	Kubulau	Kubulau	S2S1	1998	1.03			26.9229	28.119	0.0595081	0.414455	1244	3.46936	0
S Vanua Levu	Kubulau	Kubulau	S2S1	1999	0.78			27.3851	28.7145	0.0613094	0.372577	3275	2.67892	0.16
S Vanua Levu	Kubulau	Kubulau	S2S1	2000	0.64			27.5733	28.8608	0.0675653	0.47662	2954	2.61391	3.59
S Vanua Levu	Kubulau	Kubulau	S2S1	2001	0.89			27.5422	29.2345	0.0597471	0.405195	1981	2.7344	2.21
S Vanua Levu	Kubulau	Kubulau	S2S1	2002	0.86			27.2308	29.1503	0.0643749	0.513712	2223.21	3.03252	5.63
S Vanua Levu	Kubulau	Kubulau	S2S1	2003	1.23			27.1118	28.842	0.0543798	0.331244	1459	3.02808	0.47
S Vanua Levu	Kubulau	Kubulau	S2S1	2004	1.28			27.2232	28.4878	0.0684316	0.546362	1967	3.05101	0.81
S Vanua Levu	Kubulau	Kubulau	S2S1	2005	1.503			27.5365	29.1283	0.0593484	0.396046	1259	2.75366	2.77
S Vanua Levu	Kubulau	Kubulau	S2S1	2006	1.475			27.3744	29.078	0.0666076	0.504099	1484	3.03531	4.04
S Vanua Levu	Savusavu	Savusavu	AB	1998	1.3	1.86074	2.41896	26.9229	28.119	0.0372436	0.153212	1244	3.46936	0
S Vanua Levu	Savusavu	Savusavu	AB	1999	1.1	1.86074	2.04681	27.3851	28.7145	0.0473696	0.238707	3275	2.67892	0.16
S Vanua Levu	Savusavu	Savusavu	AB	2000	1.3	1.86074	2.41896	27.5733	28.8608	0.0482703	0.257688	2954	2.61391	3.59
S Vanua Levu	Savusavu	Savusavu	AB	2001	1.1	1.86074	2.04681	27.5422	29.2345	0.0462662	0.209802	1981	2.7344	2.21
S Viti Levu	Suva	Dennis Patch	DP1	1998	1.16701	1.08073	1.26123	26.3962	27.0609	0.04912	0.337945	1581.5	6.14236	0
S Viti Levu	Suva	Dennis Patch	DP1	1999	1.2192	1.07995	1.31668	26.8987	27.7684	0.0620506	0.469099	3864	5.14174	1.09
S Viti Levu	Suva	Dennis Patch	DP1	2000	0.797707	1.22135	0.97428	27.2841	28.403	0.0564667	0.395609	3355.2	5.0361	5.64
S Viti Levu	Suva	Dennis Patch	DP1	2001	1.24969	1.15992	1.44955	26.9337	28.0556	0.0508478	0.293756	2934.5	5.18459	3.41
S Viti Levu	Suva	Dennis Patch	DP1	2002	0.938601	1.12586	1.05674	26.8715	28.2884	0.0578156	0.342382	3586.3	5.57953	5.34
S Viti Levu	Suva	Dennis Patch	DP1	2003	1.16662	1.04638	1.22072	26.6067	27.5021	0.0524295	0.322168	2477.1	5.4856	0
S Viti Levu	Suva	Dennis Patch	DP1	2004	1.3377	1.02983	1.3776	26.7823	27.5587	0.0590135	0.451207	2776.5	5.46431	0.31
S Viti Levu	Suva	Dennis Patch	DP2	1998	0.599798	1.47312	0.883572	26.3962	27.0609	0.04912	0.337945	1581.5	6.14236	0
S Viti Levu	Suva	Dennis Patch	DP2	1999	0.97125	1.3946	1.3545	26.8987	27.7684	0.0620506	0.469099	3864	5.14174	1.09
S Viti Levu	Suva	Dennis Patch	DP2	2000	0.956737	1.34625	1.28801	27.2841	28.403	0.0564667	0.395609	3355.2	5.0361	5.64
S Viti Levu	Suva	Dennis Patch	DP2	2001	0.693855	1.37417	0.953473	26.9337	28.0556	0.0508478	0.293756	2934.5	5.18459	3.41
S Viti Levu	Suva	Dennis Patch	DP2	2002	0.676586	1.41987	0.960664	26.8715	28.2884	0.0578156	0.342382	3586.3	5.57953	5.34
S Viti Levu	Suva	Dennis Patch	DP2	2003	0.664094	1.4488	0.962137	26.6067	27.5021	0.0524295	0.322168	2477.1	5.4856	0
S Viti Levu	Suva	Dennis Patch	DP2	2004	0.715165	1.42151	1.01661	26.7823	27.5587	0.0590135	0.451207	2776.5	5.46431	0.31
S Viti Levu	Suva	Dennis Patch	DP-LG	1998	1.197			26.3962	27.0609	0.04912	0.337945	1581.5	6.14236	0.8
S Viti Levu	Suva	Dennis Patch	DP-LG	1999	1.156			26.8987	27.7684	0.0620506	0.469099	3864	5.14174	1.09
S Viti Levu	Suva	Dennis Patch	DP-LG	2000	1.082			27.2841	28.403	0.0564667	0.395609	3355.2	5.0361	5.64
S Viti Levu	Suva	Dennis Patch	DP-LG	2001	1.152			26.9337	28.0556	0.0508478	0.293756	2934.5	5.18459	3.41
S Viti Levu	Suva	Dennis Patch	DP-LG	2002	1.071			26.8715	28.2884	0.0578156	0.342382	2477.1	5.57953	5.34
S Viti Levu	Suva	Dennis Patch	DP-LG	2003	1.486			26.6067	27.5021	0.0524295	0.322168	2776.5	5.4856	0
S Viti Levu	Suva	Dennis Patch	DP-LG	2004	1.006			26.7823	27.5587	0.0590135	0.451207	3596.2	5.46431	0.31
S Viti Levu	Suva	Dennis Patch	DP-LG	2005	1.006			27.0103	28.2069	0.0588553	0.435529	2796.7	5.03073	1.78
S Viti Levu	Suva	Dennis Patch	DP-LG	2006	1.049			27.0832	28.3621	0.0493845	0.280039	3495.6	5.52177	4.15
S Viti Levu	Suva	Dennis Patch	DP-LG	2007	1.067			27.2324	27.8135	0.0617216	0.440369	2572.5	5.02723	0
S Viti Levu	Suva	Dennis Patch	DP-LG	2008	1.06			27.1541	27.9141	0.0564958	0.390755	2808.9	4.87859	0.76
S Viti Levu	Suva	Dennis Patch	DP-LG	2009	1.166			26.426	27.67	0.0861538	1.04372	3310.1	5.43828	5.16
S Viti Levu	Suva	Dennis Patch	DP-LG	2010	0.972			26.9412	27.3866	0.0897187	0.881763	3072.5	5.46265	0
S Viti Levu	Suva	Dennis Patch	DP-LG	2011	0.87			27.2616	28.008	0.0527743	0.357772	3383.7	4.81378	0
S Viti Levu	Suva	Dennis Patch	DP-LG	2012	0.685			26.9027	27.7415	0.0643656	0.463818	3012.5	5.39331	0
S Viti Levu	Suva	Dennis Patch	DP-LG	2013	0.616			27.4347	28.267	0.0690932	0.530175	3323.6	5.23769	1.39
S Viti Levu	Suva	Dennis Patch	DP-LG	2014	0.794			26.9514	28.0699	0.0628621	0.465182	1809	5.4803	9.04
S Viti Levu	Suva	Dennis Patch	DP-LG	2015	1.036			26.5674	27.4241	0.0573168	0.370037	2891.2	6.03567	5.02
S Viti Levu	Suva	Dennis Patch	DP-LG	2016	0.635			26.9799	27.7122	0.0608483	0.398391	3314.2	5.34853	5.46
S Viti Levu	Suva	Fish Patch	FP17-1	1998	0.679012	1.5723	1.06761	26.3962	27.0609	0.0507353	0.337945	1581.5	6.14236	0
S Viti Levu	Suva	Fish Patch	FP17-1	1999	0.686559	1.60338	1.10082	26.8987	27.7684	0.0641	0.469099	3864	5.14174	1.09
S Viti Levu	Suva	Fish Patch	FP17-1	2000	0.825073	1.60983	1.32823	27.2841	28.403	0.0595294	0.395609	3355.2	5.0361	5.64
S Viti Levu	Suva	Fish Patch	FP17-1	2001	0.784353	1.66382	1.30502	26.9337	28.0556	0.0520364	0.293756	2934.5	5.18459	3.41
S Viti Levu	Suva	Fish Patch	FP17-1	2002	0.831748	1.62096	1.34823	26.8715	28.2884	0.0555957	0.332349	3586.3	5.57953	5.34
S Viti Levu	Suva	Fish Patch	FP17-1	2003	0.759487	1.59756	1.21333	26.6067	27.5021	0.0570084	0.296875	2477.1	5.4856	0
S Viti Levu	Suva	Fish Patch	FP17-1	2004	0.899503	1.57444	1.41621	26.7823	27.5587	0.0590948	0.437926	2776.5	5.46431	0.31
S Viti Levu	Suva	Fish Patch	FP17-1	2005	0.834251	1.57132	1.31088	27.0103	28.2069	0.0587095	0.391817	3596.2	5.03073	1.78
S Viti Levu	Suva	Fish Patch	FP17-1	2006	0.708755	1.53642	1.08894	27.0832	28.3621	0.0511098	0.257043	2796.7	5.52177	4.15
S Viti Levu	Suva	Fish Patch	FP17-1	2007	0.971763	1.53854	1.49509	27.2324	27.8135	0.0638126	0.380687	3495.6	5.02723	0
S Viti Levu	Suva	Fish Patch	FP17-1	2008	0.856614	1.54099	1.32003	27.1541	27.9141	0.058025	0.369469	2572.5	4.87859	0.76
S Viti Levu	Suva	Fish Patch	FP17-1	2009	0.828243	1.52423	1.26243	26.426	27.67	0.065574	1.06547	2808.9	5.43828	5.16
S Viti Levu	Suva	Fish Patch	FP17-1	2010	0.78185	1.53478	1.19997	26.9412	27.3866	0.0643167	0.811067	3310.1	5.46265	0
S Viti Levu	Suva	Fish Patch	FP17-1	2011	0.828911	1.51955	1.25958	27.2616	28.008	0.0607559	0.304309	3072.5	4.81378	0
S Viti Levu	Suva	Fish Patch	FP17-1	2012	0.782851	1.53238	1.19962	26.9027	27.7415	0.0652652	0.357731	3383.7	5.39331	0
S Viti Levu	Suva	Fish Patch	FP17-1	2013	0.780682	1.51708	1.18436	27.4347	28.267	0.0693622	0.362144	3012.5	5.23769	1.39
S Viti Levu	Suva	Fish Patch	FP17-1	2014	0.735456	1.51378	1.11332	26.9514	28.0699	0.0663786	0.338694	3323.6	5.4803	9.04
S Viti Levu	Suva	Fish Patch	FP17-1	2015	0.619472	1.47647	0.914633	26.5674	27.4241	0.063033	0.327267	1809	6.03567	5.02
S Viti Levu	Suva	Fish Patch	FP17-1	2016	0.474784	1.5582	0.739808	26.9799	27.7122	0.0618988	0.336067	2891.2	5.34853	5.46
Offshore	Vanua Balavu	Vanua Balavu	FVB1-H4	1998	1.3			26.4919	27.5748	0.0295241	0.227601	1244	7.16522	0.15
Offshore	Vanua Balavu	Vanua Balavu	FVB1-H4	1999	1.6			27.0794	28.4877	0.0352	0.217334	3275	6.0533	2.25
Offshore	Vanua Balavu	Vanua Balavu	FVB1-H4	2000	1.6			27.1158	28.888	0.0387008	0.230683	2954	5.82375	8.17
Offshore	Vanua Balavu	Vanua Balavu	FVB1-H4	2001	2.3			26.9674	28.7081	0.0429252	0.188034	1981	6.03917	4.11
Offshore	Vanua Balavu	Vanua Balavu	FVB1-H4	2002	2.1			26.7525	28.5966	0.0354527	0.230354	2223.21	6.59803	3.96
Offshore	Vanua Balavu	Vanua Balavu	FVB1-H4	2003	1.7			26.7779	28.4302	0.0344653	0.156403	1459	6.58505	0.81
Offshore	Vanua Balavu	Vanua Balavu	FVB1-H4	2004	1.2			26.7462	28.1055	0.0378304	0.190937	1967	6.59054	0.98
Offshore	Vanua Balavu	Vanua Balavu	FVB2-H1	1998	0.7			26.4919	27.5748	0.0295241	0.227601	1244	7.16522	0.15
Offshore	Vanua Balavu	Vanua Balavu	FVB2-H1	1999	0.8			27.0794	28.4877	0.0352	0.217334	3275	6.0533	2.25
Offshore	Vanua Balavu	Vanua Balavu	FVB2-H1	2000	0.7			27.1158	28.888	0.0387008	0.230683	2954	5.82375	8.17
W Viti Levu	Vuda Point	Vuda Point	VP1	1998	1.01764	1.13264	1.15262	27.6465	28.8863	0.0519883	0.276902	1581.5	1.67811	0
W Viti Levu	Vuda Point	Vuda Point	VP1	1999	1.22838	1.11317	1.3674	27.8766	29.0143	0.0586167	0.354598	3864	1.76803	1.28
W Viti Levu	Vuda Point	Vuda Point	VP1	2000	1.38912	0.975968	1.35573	27.9013	29.0767	0.05695	0.373054	3355.2	1.73595	2.71
W Viti Levu	Vuda Point	Vuda Point	VP1	2001	0.766142	0.964747	0.739134	27.9067	29.2056	0.0545117	0.348108	2934.5	1.64574	3.18
W Viti Levu	Vuda Point	Vuda Point	VP1	2002	1.38841	1.07498	1.49252	27.7702	29.2451	0.0566789	0.349164	3586.3	2.00637	4.31
W Viti Levu	Vuda Point	Vuda Point	VP1	2003	1.40541	1.09158	1.53412	27.8018	29.2221	0.0609689	0.409639	2477.1	1.67657	0.34
W Viti Levu	Vuda Point	Vuda Point	VP1	2004	1.81244	1.05716	1.91603	27.8424	28.9894	0.0598511	0.392967	2776.5	1.74664	0.3
W Viti Levu	Vuda Point	Vuda Point	VP2	1998	1.50153	1.26061	1.89284	27.6465	28.8863	0.0519883	0.276902	1581.5	1.67811	0
W Viti Levu	Vuda Point	Vuda Point	VP2	1999	1.23025	1.29292	1.59061	27.8766	29.0143	0.0586167	0.354598	3864	1.76803	1.28
W Viti Levu	Vuda Point	Vuda Point	VP2	2000	1.02905	1.07543	1.10667	27.9013	29.0767	0.05695	0.373054	3355.2	1.73595	2.71
W Viti Levu	Vuda Point	Vuda Point	VP2	2001	0.879989	1.20842	1.0634	27.9067	29.2056	0.0545117	0.348108	2934.5	1.64574	3.18
W Viti Levu	Vuda Point	Vuda Point	VP2	2002	0.950267	1.22098	1.16026	27.7702	29.2451	0.0566789	0.349164	3586.3	2.00637	4.31
W Viti Levu	Vuda Point	Vuda Point	VP2	2003	0.773816	1.24107	0.960363	27.8018	29.2221	0.0609689	0.409639	2477.1	1.67657	0.34
W Viti Levu	Vuda Point	Vuda Point	VP2	2004	0.648184	1.22019	0.790904	27.8424	28.9894	0.0598511	0.392967	2776.5	1.74664	0.3

## Sheet: Table S3
Supplementary Table S3. Monthly mean of the environmental variables at each location.
Location	Month	Year	Variable	Mean	SD
Astrolabe	1	1998	Chl-a	0.128704	0.0214378
Astrolabe	1	1999	Chl-a	0.383615	0.238308
Astrolabe	1	2000	Chl-a	0.299656	0.250216
Astrolabe	1	2001	Chl-a	0.216825	0.0562233
Astrolabe	1	2002	Chl-a	0.186352	0.0766062
Astrolabe	1	2003	Chl-a	0.205839	0.105062
Astrolabe	1	2004	Chl-a	0.202898	0.0946099
Astrolabe	1	2005	Chl-a	0.344232	0.0767689
Astrolabe	1	2006	Chl-a	0.239268	0.140502
Astrolabe	1	2007	Chl-a	0.286892	0.133498
Astrolabe	1	2008	Chl-a	0.235075	0.0793576
Astrolabe	1	2009	Chl-a	0.169811	0.0463788
Astrolabe	1	2010	Chl-a	0.147116	0.0557138
Astrolabe	1	2011	Chl-a	0.174	0.0800507
Astrolabe	1	2012	Chl-a	0.172763	0.0943791
Astrolabe	1	2013	Chl-a	0.19551	0.0253377
Astrolabe	1	2014	Chl-a	0.174737	0.0716732
Astrolabe	1	2015	Chl-a	0.234882	0.173212
Astrolabe	1	2016	Chl-a	0.230984	0.0849281
Astrolabe	2	1998	Chl-a	0.211435	0.125591
Astrolabe	2	1999	Chl-a	0.155771	0.0989021
Astrolabe	2	2000	Chl-a	0.133594	0.0398303
Astrolabe	2	2001	Chl-a	0.171952	0.085917
Astrolabe	2	2003	Chl-a	0.259807	0.0753366
Astrolabe	2	2004	Chl-a	0.364849	0.156689
Astrolabe	2	2005	Chl-a	0.152883	0.0880758
Astrolabe	2	2006	Chl-a	0.274339	0.165933
Astrolabe	2	2007	Chl-a	0.292286	0.141061
Astrolabe	2	2008	Chl-a	0.277278	0.103332
Astrolabe	2	2009	Chl-a	0.230424	0.0525636
Astrolabe	2	2010	Chl-a	0.129805	0.0766813
Astrolabe	2	2011	Chl-a	0.274884	0.14976
Astrolabe	2	2012	Chl-a	0.219827	0.0827027
Astrolabe	2	2013	Chl-a	0.242343	0.0757802
Astrolabe	2	2014	Chl-a	0.201284	0.105105
Astrolabe	2	2015	Chl-a	0.220056	0.077367
Astrolabe	2	2016	Chl-a	0.266845	0.0249855
Astrolabe	3	1998	Chl-a	0.475414	0.536804
Astrolabe	3	1999	Chl-a	0.218584	0.114706
Astrolabe	3	2000	Chl-a	0.250056	0.145538
Astrolabe	3	2001	Chl-a	0.510546	0.753494
Astrolabe	3	2002	Chl-a	0.16569	0.0905455
Astrolabe	3	2003	Chl-a	0.267352	0.0986018
Astrolabe	3	2004	Chl-a	0.25662	0.0892477
Astrolabe	3	2005	Chl-a	0.244712	0.119669
Astrolabe	3	2006	Chl-a	0.237398	0.0863446
Astrolabe	3	2007	Chl-a	0.22622	0.0794079
Astrolabe	3	2008	Chl-a	0.181041	0.0655564
Astrolabe	3	2009	Chl-a	0.245988	0.12489
Astrolabe	3	2010	Chl-a	0.182625	0.054882
Astrolabe	3	2011	Chl-a	0.220693	0.117868
Astrolabe	3	2012	Chl-a	0.251659	0.0732855
Astrolabe	3	2013	Chl-a	0.222902	0.132182
Astrolabe	3	2014	Chl-a	0.182665	0.0777281
Astrolabe	3	2015	Chl-a	0.306675	0.141304
Astrolabe	3	2016	Chl-a	0.274922	0.0503455
Astrolabe	4	1998	Chl-a	0.253271	0.11846
Astrolabe	4	1999	Chl-a	0.199591	0.106314
Astrolabe	4	2000	Chl-a	0.13199	0.0334431
Astrolabe	4	2001	Chl-a	0.277838	NA
Astrolabe	4	2002	Chl-a	0.417496	NA
Astrolabe	4	2003	Chl-a	0.23679	0.0955849
Astrolabe	4	2004	Chl-a	0.253102	0.111489
Astrolabe	4	2005	Chl-a	0.351249	0.230957
Astrolabe	4	2006	Chl-a	0.228075	0.117059
Astrolabe	4	2007	Chl-a	0.318143	0.18757
Astrolabe	4	2008	Chl-a	0.178869	0.0757444
Astrolabe	4	2009	Chl-a	0.161916	0.0651852
Astrolabe	4	2010	Chl-a	0.208829	0.0630526
Astrolabe	4	2011	Chl-a	0.239658	0.0482193
Astrolabe	4	2012	Chl-a	0.247465	0.0400136
Astrolabe	4	2013	Chl-a	0.250732	0.1354
Astrolabe	4	2014	Chl-a	0.229779	0.0968727
Astrolabe	4	2015	Chl-a	0.207862	0.0762618
Astrolabe	4	2016	Chl-a	0.260517	0.135157
Astrolabe	5	1998	Chl-a	0.124808	0.0346728
Astrolabe	5	1999	Chl-a	0.165678	0.0619938
Astrolabe	5	2000	Chl-a	0.118454	0.0501061
Astrolabe	5	2001	Chl-a	0.295416	0.293844
Astrolabe	5	2002	Chl-a	0.186379	0.0724698
Astrolabe	5	2003	Chl-a	0.212625	0.0856469
Astrolabe	5	2004	Chl-a	0.285309	0.0953589
Astrolabe	5	2005	Chl-a	0.283935	0.10007
Astrolabe	5	2006	Chl-a	0.237023	0.0648213
Astrolabe	5	2007	Chl-a	0.230039	0.101606
Astrolabe	5	2008	Chl-a	0.253406	0.088621
Astrolabe	5	2009	Chl-a	0.173578	0.0698008
Astrolabe	5	2010	Chl-a	0.158849	0.0689519
Astrolabe	5	2011	Chl-a	0.217868	0.0938879
Astrolabe	5	2012	Chl-a	0.224346	0.0778867
Astrolabe	5	2013	Chl-a	0.222851	0.0775554
Astrolabe	5	2014	Chl-a	0.198545	0.088501
Astrolabe	5	2015	Chl-a	0.269993	0.188213
Astrolabe	5	2016	Chl-a	0.254734	0.0798779
Astrolabe	6	1998	Chl-a	0.197976	0.132911
Astrolabe	6	1999	Chl-a	0.197728	0.235927
Astrolabe	6	2000	Chl-a	0.248678	0.121197
Astrolabe	6	2001	Chl-a	0.159736	0.0917111
Astrolabe	6	2002	Chl-a	0.243623	0.0432311
Astrolabe	6	2003	Chl-a	0.240662	0.0917774
Astrolabe	6	2004	Chl-a	0.25666	0.18291
Astrolabe	6	2005	Chl-a	0.292873	0.0919003
Astrolabe	6	2006	Chl-a	0.2244	0.0823811
Astrolabe	6	2007	Chl-a	0.284743	0.119261
Astrolabe	6	2008	Chl-a	0.270289	0.132077
Astrolabe	6	2009	Chl-a	0.146925	NA
Astrolabe	6	2010	Chl-a	0.223588	0.0688668
Astrolabe	6	2011	Chl-a	0.222003	0.090101
Astrolabe	6	2012	Chl-a	0.175678	0.0617562
Astrolabe	6	2013	Chl-a	0.218037	0.0524542
Astrolabe	6	2014	Chl-a	0.208113	0.0902671
Astrolabe	6	2015	Chl-a	0.220966	0.100881
Astrolabe	6	2016	Chl-a	0.2798	0.148122
Astrolabe	7	1998	Chl-a	0.447209	0.626604
Astrolabe	7	1999	Chl-a	0.24253	0.137512
Astrolabe	7	2000	Chl-a	0.196018	0.0884207
Astrolabe	7	2001	Chl-a	0.189297	0.162793
Astrolabe	7	2002	Chl-a	0.273382	0.184283
Astrolabe	7	2003	Chl-a	0.210189	0.0601943
Astrolabe	7	2004	Chl-a	0.23113	0.0861349
Astrolabe	7	2005	Chl-a	0.246045	0.0831942
Astrolabe	7	2006	Chl-a	0.165838	0.0788009
Astrolabe	7	2007	Chl-a	0.193792	0.040974
Astrolabe	7	2008	Chl-a	0.205332	0.0946574
Astrolabe	7	2009	Chl-a	0.237289	0.0881204
Astrolabe	7	2010	Chl-a	0.21746	0.0933619
Astrolabe	7	2011	Chl-a	0.214978	0.0565004
Astrolabe	7	2012	Chl-a	0.184584	0.0818717
Astrolabe	7	2013	Chl-a	0.205912	0.0680267
Astrolabe	7	2014	Chl-a	0.201241	0.0751881
Astrolabe	7	2015	Chl-a	0.218788	0.106139
Astrolabe	7	2016	Chl-a	0.228148	0.0757934
Astrolabe	8	1998	Chl-a	0.120497	0.0640733
Astrolabe	8	1999	Chl-a	0.132428	0.041495
Astrolabe	8	2000	Chl-a	0.174272	0.112266
Astrolabe	8	2001	Chl-a	0.272353	0.244509
Astrolabe	8	2002	Chl-a	0.234369	0.0955936
Astrolabe	8	2003	Chl-a	0.237042	0.0878009
Astrolabe	8	2004	Chl-a	0.20372	0.0606539
Astrolabe	8	2005	Chl-a	0.26526	0.0881674
Astrolabe	8	2006	Chl-a	0.163598	0.0691916
Astrolabe	8	2007	Chl-a	0.216914	0.12093
Astrolabe	8	2008	Chl-a	0.185861	0.114555
Astrolabe	8	2009	Chl-a	0.11233	0.0403493
Astrolabe	8	2010	Chl-a	0.179194	0.0750527
Astrolabe	8	2011	Chl-a	0.248889	0.122089
Astrolabe	8	2012	Chl-a	0.168593	0.0832573
Astrolabe	8	2013	Chl-a	0.132447	0.0335157
Astrolabe	8	2014	Chl-a	0.192335	0.0747866
Astrolabe	8	2015	Chl-a	0.226402	0.0713922
Astrolabe	8	2016	Chl-a	0.245345	0.0913566
Astrolabe	9	1998	Chl-a	0.218964	0.126405
Astrolabe	9	1999	Chl-a	0.121827	0.033835
Astrolabe	9	2000	Chl-a	0.0895004	NA
Astrolabe	9	2001	Chl-a	0.13537	0.0873421
Astrolabe	9	2002	Chl-a	0.241857	0.226375
Astrolabe	9	2003	Chl-a	0.201009	0.088211
Astrolabe	9	2004	Chl-a	0.270088	0.0709764
Astrolabe	9	2005	Chl-a	0.189487	0.0443552
Astrolabe	9	2006	Chl-a	0.195281	0.0880187
Astrolabe	9	2007	Chl-a	0.215551	0.0694218
Astrolabe	9	2008	Chl-a	0.170949	0.063353
Astrolabe	9	2009	Chl-a	0.17684	0.0376331
Astrolabe	9	2010	Chl-a	0.167214	0.0840233
Astrolabe	9	2011	Chl-a	0.168404	0.019387
Astrolabe	9	2012	Chl-a	0.0630293	NA
Astrolabe	9	2013	Chl-a	0.179647	0.0715198
Astrolabe	9	2014	Chl-a	0.239195	0.0750461
Astrolabe	9	2015	Chl-a	0.21487	0.106771
Astrolabe	9	2016	Chl-a	0.198941	0.0731481
Astrolabe	10	1998	Chl-a	0.184663	0.124674
Astrolabe	10	1999	Chl-a	0.356724	0.327997
Astrolabe	10	2000	Chl-a	0.225891	0.195944
Astrolabe	10	2001	Chl-a	0.670076	0.502304
Astrolabe	10	2002	Chl-a	0.170372	0.0478817
Astrolabe	10	2003	Chl-a	0.21232	0.0407223
Astrolabe	10	2004	Chl-a	0.20703	0.1256
Astrolabe	10	2005	Chl-a	0.141644	0.054093
Astrolabe	10	2006	Chl-a	0.179127	0.0959596
Astrolabe	10	2007	Chl-a	0.200179	0.11868
Astrolabe	10	2008	Chl-a	0.134889	0.0794179
Astrolabe	10	2009	Chl-a	0.221368	0.106103
Astrolabe	10	2010	Chl-a	0.225217	0.105259
Astrolabe	10	2011	Chl-a	0.177816	0.104239
Astrolabe	10	2012	Chl-a	0.151391	0.0538509
Astrolabe	10	2013	Chl-a	0.212659	0.0568848
Astrolabe	10	2014	Chl-a	0.159632	0.0989301
Astrolabe	10	2015	Chl-a	0.238163	0.110583
Astrolabe	10	2016	Chl-a	0.216822	0.0765622
Astrolabe	11	1998	Chl-a	0.226992	0.132194
Astrolabe	11	1999	Chl-a	0.330571	0.390101
Astrolabe	11	2000	Chl-a	0.13696	0.10237
Astrolabe	11	2001	Chl-a	0.362585	0.275088
Astrolabe	11	2002	Chl-a	0.129199	0.0725091
Astrolabe	11	2003	Chl-a	0.236098	0.155229
Astrolabe	11	2004	Chl-a	0.217856	0.0640506
Astrolabe	11	2005	Chl-a	0.203971	0.0819129
Astrolabe	11	2006	Chl-a	0.142839	0.0417639
Astrolabe	11	2007	Chl-a	0.249312	0.115967
Astrolabe	11	2008	Chl-a	0.134763	0.0889404
Astrolabe	11	2009	Chl-a	0.13819	0.0898566
Astrolabe	11	2010	Chl-a	0.254679	0.177196
Astrolabe	11	2011	Chl-a	0.176425	0.0995832
Astrolabe	11	2012	Chl-a	0.174531	0.17248
Astrolabe	11	2013	Chl-a	0.16069	0.073826
Astrolabe	11	2014	Chl-a	0.205629	0.109196
Astrolabe	11	2015	Chl-a	0.263519	0.0805137
Astrolabe	11	2016	Chl-a	0.420447	0.171597
Astrolabe	12	1998	Chl-a	0.235703	0.0731485
Astrolabe	12	1999	Chl-a	0.226131	0.154372
Astrolabe	12	2000	Chl-a	0.343628	0.344833
Astrolabe	12	2001	Chl-a	0.155971	0.0805511
Astrolabe	12	2002	Chl-a	0.312464	0.137721
Astrolabe	12	2003	Chl-a	0.23996	0.0597615
Astrolabe	12	2004	Chl-a	0.189808	0.0978945
Astrolabe	12	2005	Chl-a	0.221081	0.0933728
Astrolabe	12	2006	Chl-a	0.172074	0.0780707
Astrolabe	12	2007	Chl-a	0.199882	0.0604534
Astrolabe	12	2008	Chl-a	0.234564	0.121477
Astrolabe	12	2009	Chl-a	0.139153	0.0855613
Astrolabe	12	2010	Chl-a	0.214944	0.0376607
Astrolabe	12	2011	Chl-a	0.164335	0.0554711
Astrolabe	12	2012	Chl-a	0.234269	0.135796
Astrolabe	12	2013	Chl-a	0.249849	0.114944
Astrolabe	12	2014	Chl-a	0.215193	0.0665683
Astrolabe	12	2015	Chl-a	0.190658	0.0801546
Astrolabe	12	2016	Chl-a	0.291941	0.171994
Astrolabe	1	1998	K490	0.037975	0.00852064
Astrolabe	1	1999	K490	0.05735	0.0172907
Astrolabe	1	2000	K490	0.0487125	0.0259584
Astrolabe	1	2001	K490	0.0491542	0.00755936
Astrolabe	1	2002	K490	0.036825	0.00286378
Astrolabe	1	2003	K490	0.0436914	0.0123608
Astrolabe	1	2004	K490	0.0435294	0.0124774
Astrolabe	1	2005	K490	0.0584485	0.00777006
Astrolabe	1	2006	K490	0.0459935	0.0153393
Astrolabe	1	2007	K490	0.0565113	0.0101171
Astrolabe	1	2008	K490	0.0483804	0.00643168
Astrolabe	1	2009	K490	0.040025	0.00246514
Astrolabe	1	2010	K490	0.0375371	0.0046881
Astrolabe	1	2011	K490	0.0383475	0.00907234
Astrolabe	1	2012	K490	0.0383	0.0106066
Astrolabe	1	2013	K490	0.0439209	0.00227298
Astrolabe	1	2014	K490	0.0408888	0.0117425
Astrolabe	1	2015	K490	0.0508508	0.0143136
Astrolabe	1	2016	K490	0.0491991	0.00896014
Astrolabe	2	1998	K490	0.0478	0.0116273
Astrolabe	2	1999	K490	0.04049	0.0127305
Astrolabe	2	2000	K490	0.0369	0.00502693
Astrolabe	2	2001	K490	0.0393875	0.00885027
Astrolabe	2	2003	K490	0.0485212	0.00795703
Astrolabe	2	2004	K490	0.057625	0.012892
Astrolabe	2	2005	K490	0.0375871	0.0120728
Astrolabe	2	2006	K490	0.0492679	0.016521
Astrolabe	2	2007	K490	0.0529911	0.00711001
Astrolabe	2	2008	K490	0.0510451	0.0111378
Astrolabe	2	2009	K490	0.0422102	0.00623083
Astrolabe	2	2010	K490	0.0336136	0.00617397
Astrolabe	2	2011	K490	0.0489423	0.0150687
Astrolabe	2	2012	K490	0.046742	0.00691197
Astrolabe	2	2013	K490	0.0493727	0.00764195
Astrolabe	2	2014	K490	0.0400848	0.00955333
Astrolabe	2	2015	K490	0.0466588	0.00452759
Astrolabe	2	2016	K490	0.052906	0.0011835
Astrolabe	3	1998	K490	0.0636	0.0401637
Astrolabe	3	1999	K490	0.0472467	0.0130132
Astrolabe	3	2000	K490	0.0440361	0.0123342
Astrolabe	3	2001	K490	0.0552625	0.0413223
Astrolabe	3	2002	K490	0.0384722	0.00789304
Astrolabe	3	2003	K490	0.0506349	0.00899469
Astrolabe	3	2004	K490	0.0504838	0.00781395
Astrolabe	3	2005	K490	0.0476634	0.0126179
Astrolabe	3	2006	K490	0.0479066	0.00821407
Astrolabe	3	2007	K490	0.0465095	0.00989127
Astrolabe	3	2008	K490	0.0403106	0.00913855
Astrolabe	3	2009	K490	0.0472733	0.0129821
Astrolabe	3	2010	K490	0.0398281	0.00699612
Astrolabe	3	2011	K490	0.0410833	0.0108292
Astrolabe	3	2012	K490	0.0491287	0.00986229
Astrolabe	3	2013	K490	0.0476082	0.0113686
Astrolabe	3	2014	K490	0.0357121	0.0116403
Astrolabe	3	2015	K490	0.0521248	0.0152471
Astrolabe	3	2016	K490	0.0522223	0.00568791
Astrolabe	4	1998	K490	0.046725	0.00916943
Astrolabe	4	1999	K490	0.0420981	0.0130494
Astrolabe	4	2000	K490	0.0378833	0.0046749
Astrolabe	4	2001	K490	0.05475	NA
Astrolabe	4	2002	K490	0.0756	NA
Astrolabe	4	2003	K490	0.0452213	0.0104771
Astrolabe	4	2004	K490	0.0457449	0.0114602
Astrolabe	4	2005	K490	0.0547881	0.0245299
Astrolabe	4	2006	K490	0.0468919	0.0111829
Astrolabe	4	2007	K490	0.0544126	0.016786
Astrolabe	4	2008	K490	0.0396807	0.00841856
Astrolabe	4	2009	K490	0.0393788	0.00764304
Astrolabe	4	2010	K490	0.0439297	0.00836331
Astrolabe	4	2011	K490	0.045378	0.00626359
Astrolabe	4	2012	K490	0.0474575	0.00608785
Astrolabe	4	2013	K490	0.0481596	0.012281
Astrolabe	4	2014	K490	0.0451641	0.0113805
Astrolabe	4	2015	K490	0.0434635	0.00764008
Astrolabe	4	2016	K490	0.0484478	0.012393
Astrolabe	5	1998	K490	0.035275	0.000388909
Astrolabe	5	1999	K490	0.040975	0.0095813
Astrolabe	5	2000	K490	0.03591	0.00321644
Astrolabe	5	2001	K490	0.0458833	0.0151125
Astrolabe	5	2002	K490	0.0455194	0.00455056
Astrolabe	5	2003	K490	0.0436634	0.0106937
Astrolabe	5	2004	K490	0.0520936	0.0103811
Astrolabe	5	2005	K490	0.0506409	0.0108691
Astrolabe	5	2006	K490	0.0456444	0.0073419
Astrolabe	5	2007	K490	0.0469099	0.009545
Astrolabe	5	2008	K490	0.0481044	0.00756587
Astrolabe	5	2009	K490	0.0383334	0.00803439
Astrolabe	5	2010	K490	0.0387507	0.00967926
Astrolabe	5	2011	K490	0.0444108	0.0117281
Astrolabe	5	2012	K490	0.042907	0.010475
Astrolabe	5	2013	K490	0.0451961	0.00835579
Astrolabe	5	2014	K490	0.0424212	0.0100504
Astrolabe	5	2015	K490	0.0489258	0.0187303
Astrolabe	5	2016	K490	0.0479527	0.00883898
Astrolabe	6	1998	K490	0.0439143	0.0111463
Astrolabe	6	1999	K490	0.0386944	0.01644
Astrolabe	6	2000	K490	0.045	0.0123423
Astrolabe	6	2001	K490	0.0417667	0.0090848
Astrolabe	6	2002	K490	0.0504871	0.00552019
Astrolabe	6	2003	K490	0.0472242	0.00820409
Astrolabe	6	2004	K490	0.0457458	0.0197871
Astrolabe	6	2005	K490	0.050878	0.00792417
Astrolabe	6	2006	K490	0.0447405	0.00911774
Astrolabe	6	2007	K490	0.050875	0.0110253
Astrolabe	6	2008	K490	0.0486335	0.0125201
Astrolabe	6	2009	K490	0.0360667	NA
Astrolabe	6	2010	K490	0.0434565	0.00724977
Astrolabe	6	2011	K490	0.0448839	0.0108666
Astrolabe	6	2012	K490	0.0403681	0.00617498
Astrolabe	6	2013	K490	0.0444258	0.00552229
Astrolabe	6	2014	K490	0.0451368	0.0094054
Astrolabe	6	2015	K490	0.045045	0.00970777
Astrolabe	6	2016	K490	0.0499081	0.0127283
Astrolabe	7	1998	K490	0.0597917	0.0407722
Astrolabe	7	1999	K490	0.04595	0.00873327
Astrolabe	7	2000	K490	0.0418733	0.0126314
Astrolabe	7	2001	K490	0.0413133	0.0113418
Astrolabe	7	2002	K490	0.0502154	0.0156663
Astrolabe	7	2003	K490	0.043785	0.007306
Astrolabe	7	2004	K490	0.0455923	0.0128076
Astrolabe	7	2005	K490	0.0485979	0.00976375
Astrolabe	7	2006	K490	0.0389868	0.0102066
Astrolabe	7	2007	K490	0.0417844	0.00508364
Astrolabe	7	2008	K490	0.0436358	0.0101511
Astrolabe	7	2009	K490	0.0468987	0.00686215
Astrolabe	7	2010	K490	0.0427879	0.010505
Astrolabe	7	2011	K490	0.0425436	0.00546283
Astrolabe	7	2012	K490	0.0387368	0.00751257
Astrolabe	7	2013	K490	0.0439813	0.0110676
Astrolabe	7	2014	K490	0.042615	0.00928633
Astrolabe	7	2015	K490	0.0449769	0.0117007
Astrolabe	7	2016	K490	0.0460082	0.00807058
Astrolabe	8	1998	K490	0.0355194	0.0110308
Astrolabe	8	1999	K490	0.0366278	0.00553916
Astrolabe	8	2000	K490	0.0405	0.0117844
Astrolabe	8	2001	K490	0.0468976	0.015113
Astrolabe	8	2002	K490	0.0445831	0.0109991
Astrolabe	8	2003	K490	0.0454454	0.010697
Astrolabe	8	2004	K490	0.0439747	0.00784197
Astrolabe	8	2005	K490	0.0484789	0.0109517
Astrolabe	8	2006	K490	0.0381451	0.00987957
Astrolabe	8	2007	K490	0.0433483	0.0123191
Astrolabe	8	2008	K490	0.0399003	0.0138415
Astrolabe	8	2009	K490	0.0310159	0.00866387
Astrolabe	8	2010	K490	0.038587	0.00716217
Astrolabe	8	2011	K490	0.0468769	0.0135236
Astrolabe	8	2012	K490	0.0382997	0.0102326
Astrolabe	8	2013	K490	0.0316639	0.00357078
Astrolabe	8	2014	K490	0.0411082	0.00704975
Astrolabe	8	2015	K490	0.0450002	0.0099581
Astrolabe	8	2016	K490	0.0479488	0.0100608
Astrolabe	9	1998	K490	0.04325	0.0122023
Astrolabe	9	1999	K490	0.044	0.00879318
Astrolabe	9	2000	K490	0.038	NA
Astrolabe	9	2001	K490	0.0353833	0.00295903
Astrolabe	9	2002	K490	0.0447045	0.0217588
Astrolabe	9	2003	K490	0.0419688	0.0107797
Astrolabe	9	2004	K490	0.0488549	0.011006
Astrolabe	9	2005	K490	0.0411387	0.00684713
Astrolabe	9	2006	K490	0.0428191	0.0103778
Astrolabe	9	2007	K490	0.0447756	0.00908607
Astrolabe	9	2008	K490	0.0404293	0.00905874
Astrolabe	9	2009	K490	0.0375918	0.00515107
Astrolabe	9	2010	K490	0.0382533	0.00932162
Astrolabe	9	2011	K490	0.0400805	0.00193602
Astrolabe	9	2012	K490	0.0285667	NA
Astrolabe	9	2013	K490	0.0399148	0.00804564
Astrolabe	9	2014	K490	0.0465196	0.00866235
Astrolabe	9	2015	K490	0.0448439	0.0130096
Astrolabe	9	2016	K490	0.0406067	0.0101782
Astrolabe	10	1998	K490	0.0460208	0.013515
Astrolabe	10	1999	K490	0.050625	0.0123464
Astrolabe	10	2000	K490	0.04295	0.0137826
Astrolabe	10	2001	K490	0.0742625	0.0224773
Astrolabe	10	2002	K490	0.0399755	0.00544913
Astrolabe	10	2003	K490	0.0441825	0.00562448
Astrolabe	10	2004	K490	0.0411511	0.0145411
Astrolabe	10	2005	K490	0.0373824	0.00534668
Astrolabe	10	2006	K490	0.0394083	0.0136984
Astrolabe	10	2007	K490	0.0430568	0.0126267
Astrolabe	10	2008	K490	0.0341167	0.0135529
Astrolabe	10	2009	K490	0.0454154	0.00961665
Astrolabe	10	2010	K490	0.0459676	0.00929479
Astrolabe	10	2011	K490	0.0412947	0.0100547
Astrolabe	10	2012	K490	0.0370085	0.00892634
Astrolabe	10	2013	K490	0.0453611	0.00434681
Astrolabe	10	2014	K490	0.039256	0.0100022
Astrolabe	10	2015	K490	0.0467161	0.0115686
Astrolabe	10	2016	K490	0.0486776	0.00684489
Astrolabe	11	1998	K490	0.05011	0.015024
Astrolabe	11	1999	K490	0.0468833	0.0300797
Astrolabe	11	2000	K490	0.0401375	0.0111005
Astrolabe	11	2001	K490	0.0532312	0.0221144
Astrolabe	11	2002	K490	0.0328933	0.00873041
Astrolabe	11	2003	K490	0.0457143	0.0140491
Astrolabe	11	2004	K490	0.0432601	0.00877753
Astrolabe	11	2005	K490	0.0439876	0.00910079
Astrolabe	11	2006	K490	0.0363636	0.00638294
Astrolabe	11	2007	K490	0.0485735	0.0124998
Astrolabe	11	2008	K490	0.0356567	0.00813433
Astrolabe	11	2009	K490	0.0365821	0.0108761
Astrolabe	11	2010	K490	0.0462926	0.0142967
Astrolabe	11	2011	K490	0.0410432	0.0119707
Astrolabe	11	2012	K490	0.0402062	0.0240505
Astrolabe	11	2013	K490	0.0435385	0.0072912
Astrolabe	11	2014	K490	0.0439386	0.00972242
Astrolabe	11	2015	K490	0.0493542	0.00667787
Astrolabe	11	2016	K490	0.0648067	0.011373
Astrolabe	12	1998	K490	0.048725	0.00864971
Astrolabe	12	1999	K490	0.0483583	0.0168409
Astrolabe	12	2000	K490	0.0520556	0.0205792
Astrolabe	12	2001	K490	0.0373214	0.0110415
Astrolabe	12	2002	K490	0.0534278	0.0110601
Astrolabe	12	2003	K490	0.0470556	0.0102609
Astrolabe	12	2004	K490	0.0420281	0.0127941
Astrolabe	12	2005	K490	0.0466282	0.00907415
Astrolabe	12	2006	K490	0.0386562	0.006804
Astrolabe	12	2007	K490	0.0460125	0.00514728
Astrolabe	12	2008	K490	0.0470946	0.0122747
Astrolabe	12	2009	K490	0.038399	0.00781117
Astrolabe	12	2010	K490	0.0448791	0.0069801
Astrolabe	12	2011	K490	0.0405678	0.0119926
Astrolabe	12	2012	K490	0.0454944	0.0163086
Astrolabe	12	2013	K490	0.0519796	0.0129215
Astrolabe	12	2014	K490	0.0462986	0.00557412
Astrolabe	12	2015	K490	0.0414487	0.00899466
Astrolabe	12	2016	K490	0.0503063	0.0150808
Astrolabe	1	1998	SST	26.7419	0.630827
Astrolabe	1	1999	SST	28.9916	0.307746
Astrolabe	1	2000	SST	28.2239	0.606793
Astrolabe	1	2001	SST	28.6677	0.450109
Astrolabe	1	2002	SST	28.2261	0.332743
Astrolabe	1	2003	SST	28.3942	0.612077
Astrolabe	1	2004	SST	27.6513	0.602621
Astrolabe	1	2005	SST	28.609	0.684954
Astrolabe	1	2006	SST	28.1577	0.567284
Astrolabe	1	2007	SST	27.9487	0.408785
Astrolabe	1	2008	SST	28.6694	0.336471
Astrolabe	1	2009	SST	28.6777	0.855927
Astrolabe	1	2010	SST	27.5781	1.06448
Astrolabe	1	2011	SST	28.4735	0.28136
Astrolabe	1	2012	SST	29.0152	0.174487
Astrolabe	1	2013	SST	28.6684	0.280893
Astrolabe	1	2014	SST	29.1735	0.522274
Astrolabe	1	2015	SST	27.9706	0.561492
Astrolabe	1	2016	SST	28.3742	0.80389
Astrolabe	2	1998	SST	27.7682	0.447057
Astrolabe	2	1999	SST	28.52	0.293649
Astrolabe	2	2000	SST	28.9172	0.375499
Astrolabe	2	2001	SST	29.1868	0.558145
Astrolabe	2	2002	SST	29.1457	0.660087
Astrolabe	2	2003	SST	28.1975	0.377375
Astrolabe	2	2004	SST	28.0941	0.499182
Astrolabe	2	2005	SST	29.0632	0.483988
Astrolabe	2	2006	SST	28.9196	0.413526
Astrolabe	2	2007	SST	28.205	0.407345
Astrolabe	2	2008	SST	28.4952	0.733498
Astrolabe	2	2009	SST	28.7943	0.650376
Astrolabe	2	2010	SST	28.2782	0.402207
Astrolabe	2	2011	SST	28.7054	0.17182
Astrolabe	2	2012	SST	28.7048	0.689553
Astrolabe	2	2013	SST	28.8489	0.369648
Astrolabe	2	2014	SST	29.2079	0.552686
Astrolabe	2	2015	SST	29.1357	0.361421
Astrolabe	2	2016	SST	29.5693	0.824045
Astrolabe	3	1998	SST	27.9135	0.447389
Astrolabe	3	1999	SST	28.6471	0.491794
Astrolabe	3	2000	SST	29.2739	0.520235
Astrolabe	3	2001	SST	28.2806	0.356417
Astrolabe	3	2002	SST	28.6106	0.463134
Astrolabe	3	2003	SST	28.661	0.283247
Astrolabe	3	2004	SST	28.4281	0.53772
Astrolabe	3	2005	SST	28.3903	0.590336
Astrolabe	3	2006	SST	29.2584	0.372219
Astrolabe	3	2007	SST	28.4687	0.323859
Astrolabe	3	2008	SST	28.7665	0.279315
Astrolabe	3	2009	SST	29.2655	0.403921
Astrolabe	3	2010	SST	28.341	0.263785
Astrolabe	3	2011	SST	28.7397	0.353803
Astrolabe	3	2012	SST	28.7587	0.255574
Astrolabe	3	2013	SST	28.8026	0.413061
Astrolabe	3	2014	SST	28.8465	0.490017
Astrolabe	3	2015	SST	29.2361	0.598752
Astrolabe	3	2016	SST	28.7245	0.434149
Astrolabe	4	1998	SST	27.606	0.264961
Astrolabe	4	1999	SST	28.37	0.524595
Astrolabe	4	2000	SST	28.6883	0.661342
Astrolabe	4	2001	SST	28.3783	0.455783
Astrolabe	4	2002	SST	28.356	0.893704
Astrolabe	4	2003	SST	28.387	0.498039
Astrolabe	4	2004	SST	27.5043	0.365793
Astrolabe	4	2005	SST	28.3107	0.594567
Astrolabe	4	2006	SST	29.092	0.425655
Astrolabe	4	2007	SST	28.514	0.319597
Astrolabe	4	2008	SST	28.8477	0.295934
Astrolabe	4	2009	SST	28.222	0.475223
Astrolabe	4	2010	SST	28.1677	0.413827
Astrolabe	4	2011	SST	28.5243	0.380197
Astrolabe	4	2012	SST	28.366	0.494784
Astrolabe	4	2013	SST	28.3767	0.383903
Astrolabe	4	2014	SST	28.068	0.280005
Astrolabe	4	2015	SST	27.5247	0.407496
Astrolabe	4	2016	SST	27.8637	0.664263
Astrolabe	5	1998	SST	26.4555	0.552822
Astrolabe	5	1999	SST	27.1661	0.701083
Astrolabe	5	2000	SST	27.9103	0.4055
Astrolabe	5	2001	SST	27.3626	0.85594
Astrolabe	5	2002	SST	27.1713	0.44105
Astrolabe	5	2003	SST	27.8319	0.424817
Astrolabe	5	2004	SST	26.9919	0.559508
Astrolabe	5	2005	SST	27.4039	0.485638
Astrolabe	5	2006	SST	27.4448	0.83022
Astrolabe	5	2007	SST	27.5948	0.53341
Astrolabe	5	2008	SST	27.7087	0.661462
Astrolabe	5	2009	SST	27.2855	0.61397
Astrolabe	5	2010	SST	27.4406	0.404153
Astrolabe	5	2011	SST	27.6958	0.291465
Astrolabe	5	2012	SST	27.3403	0.358985
Astrolabe	5	2013	SST	27.73	0.28396
Astrolabe	5	2014	SST	27.3745	0.512555
Astrolabe	5	2015	SST	26.4306	0.550696
Astrolabe	5	2016	SST	27.1094	0.225136
Astrolabe	6	1998	SST	25.8377	0.181406
Astrolabe	6	1999	SST	26.3713	0.568863
Astrolabe	6	2000	SST	26.4733	0.434363
Astrolabe	6	2001	SST	25.8733	0.333863
Astrolabe	6	2002	SST	26.812	0.311663
Astrolabe	6	2003	SST	26.2487	0.5404
Astrolabe	6	2004	SST	26.0887	0.587401
Astrolabe	6	2005	SST	26.3557	0.792437
Astrolabe	6	2006	SST	26.518	0.722679
Astrolabe	6	2007	SST	26.734	0.293723
Astrolabe	6	2008	SST	26.52	0.333756
Astrolabe	6	2009	SST	25.7007	0.4459
Astrolabe	6	2010	SST	27.4717	0.412211
Astrolabe	6	2011	SST	27.7537	0.319552
Astrolabe	6	2012	SST	26.4647	0.445396
Astrolabe	6	2013	SST	27.0073	0.214427
Astrolabe	6	2014	SST	26.4273	0.247106
Astrolabe	6	2015	SST	25.5203	0.85865
Astrolabe	6	2016	SST	26.6283	0.269892
Astrolabe	7	1998	SST	25.2239	0.324209
Astrolabe	7	1999	SST	25.6439	0.609605
Astrolabe	7	2000	SST	26.0397	0.451815
Astrolabe	7	2001	SST	25.081	0.326847
Astrolabe	7	2002	SST	25.9432	0.386112
Astrolabe	7	2003	SST	25.4574	0.531883
Astrolabe	7	2004	SST	25.8668	0.199556
Astrolabe	7	2005	SST	25.2358	0.346071
Astrolabe	7	2006	SST	25.0197	0.640554
Astrolabe	7	2007	SST	26.3348	0.279295
Astrolabe	7	2008	SST	25.5945	0.333835
Astrolabe	7	2009	SST	24.9961	0.288995
Astrolabe	7	2010	SST	26.1797	0.725913
Astrolabe	7	2011	SST	26.1429	0.334756
Astrolabe	7	2012	SST	25.3119	0.3621
Astrolabe	7	2013	SST	25.8568	0.571264
Astrolabe	7	2014	SST	26.0055	0.287157
Astrolabe	7	2015	SST	24.6619	0.498654
Astrolabe	7	2016	SST	25.859	0.24311
Astrolabe	8	1998	SST	24.9977	0.392264
Astrolabe	8	1999	SST	24.8903	0.61733
Astrolabe	8	2000	SST	25.1955	0.324508
Astrolabe	8	2001	SST	25.2419	0.445619
Astrolabe	8	2002	SST	25.001	0.334797
Astrolabe	8	2003	SST	24.671	0.400619
Astrolabe	8	2004	SST	25.3252	0.302631
Astrolabe	8	2005	SST	25.0519	0.345634
Astrolabe	8	2006	SST	24.5829	0.484501
Astrolabe	8	2007	SST	25.7842	0.373004
Astrolabe	8	2008	SST	26.0119	0.280409
Astrolabe	8	2009	SST	25.0332	0.358928
Astrolabe	8	2010	SST	25.6458	0.491201
Astrolabe	8	2011	SST	25.4129	0.428106
Astrolabe	8	2012	SST	25.2184	0.416822
Astrolabe	8	2013	SST	25.8323	0.357498
Astrolabe	8	2014	SST	25.111	0.307293
Astrolabe	8	2015	SST	23.8858	0.178471
Astrolabe	8	2016	SST	25.1703	0.34114
Astrolabe	9	1998	SST	24.386	0.254173
Astrolabe	9	1999	SST	24.954	0.831731
Astrolabe	9	2000	SST	25.897	0.408447
Astrolabe	9	2001	SST	24.9947	0.26182
Astrolabe	9	2002	SST	24.8367	0.177499
Astrolabe	9	2003	SST	24.519	0.443842
Astrolabe	9	2004	SST	25.303	0.383245
Astrolabe	9	2005	SST	24.6807	0.578356
Astrolabe	9	2006	SST	24.9023	0.660797
Astrolabe	9	2007	SST	26.3243	0.646469
Astrolabe	9	2008	SST	26.0423	0.172281
Astrolabe	9	2009	SST	24.914	0.317377
Astrolabe	9	2010	SST	26.1047	0.654073
Astrolabe	9	2011	SST	25.1507	0.328129
Astrolabe	9	2012	SST	25.7247	0.344861
Astrolabe	9	2013	SST	25.4847	0.401821
Astrolabe	9	2014	SST	25.2633	0.341178
Astrolabe	9	2015	SST	24.0917	0.150999
Astrolabe	9	2016	SST	25.1247	0.54884
Astrolabe	10	1998	SST	25.429	0.402412
Astrolabe	10	1999	SST	25.35	0.881363
Astrolabe	10	2000	SST	25.4868	0.310938
Astrolabe	10	2001	SST	26.1894	0.484547
Astrolabe	10	2002	SST	25.2045	0.533278
Astrolabe	10	2003	SST	25.1997	0.401402
Astrolabe	10	2004	SST	25.4677	0.297766
Astrolabe	10	2005	SST	26.3861	0.835167
Astrolabe	10	2006	SST	24.9423	0.45113
Astrolabe	10	2007	SST	26.79	0.577714
Astrolabe	10	2008	SST	26.2806	0.585997
Astrolabe	10	2009	SST	24.7984	0.228358
Astrolabe	10	2010	SST	26.599	0.463029
Astrolabe	10	2011	SST	25.8339	0.409827
Astrolabe	10	2012	SST	26.5726	0.524512
Astrolabe	10	2013	SST	25.7158	0.379322
Astrolabe	10	2014	SST	25.6797	0.200158
Astrolabe	10	2015	SST	24.8713	0.776332
Astrolabe	10	2016	SST	26.2394	0.206138
Astrolabe	11	1998	SST	27.4523	0.554236
Astrolabe	11	1999	SST	26.542	0.514121
Astrolabe	11	2000	SST	26.3533	0.539612
Astrolabe	11	2001	SST	27.0317	0.37672
Astrolabe	11	2002	SST	25.6163	0.316538
Astrolabe	11	2003	SST	25.8827	0.37702
Astrolabe	11	2004	SST	26.0563	0.405934
Astrolabe	11	2005	SST	27.0017	0.595379
Astrolabe	11	2006	SST	26.43	0.784742
Astrolabe	11	2007	SST	27.5107	0.4089
Astrolabe	11	2008	SST	27.6007	0.381439
Astrolabe	11	2009	SST	25.068	0.293521
Astrolabe	11	2010	SST	26.8207	0.444025
Astrolabe	11	2011	SST	26.789	0.407984
Astrolabe	11	2012	SST	26.6267	0.483766
Astrolabe	11	2013	SST	27.4873	0.519044
Astrolabe	11	2014	SST	26.488	0.48782
Astrolabe	11	2015	SST	26.1437	0.425096
Astrolabe	11	2016	SST	27.388	0.67762
Astrolabe	12	1998	SST	28.699	0.280634
Astrolabe	12	1999	SST	27.3326	0.975319
Astrolabe	12	2000	SST	27.1839	0.392825
Astrolabe	12	2001	SST	27.1852	0.53781
Astrolabe	12	2002	SST	26.3194	0.504658
Astrolabe	12	2003	SST	27.011	0.609138
Astrolabe	12	2004	SST	27.2374	0.761301
Astrolabe	12	2005	SST	27.8906	0.467304
Astrolabe	12	2006	SST	26.6613	0.383708
Astrolabe	12	2007	SST	28.0835	0.335932
Astrolabe	12	2008	SST	28.4342	0.52446
Astrolabe	12	2009	SST	25.9071	0.253643
Astrolabe	12	2010	SST	27.8887	0.558789
Astrolabe	12	2011	SST	28.5442	0.55098
Astrolabe	12	2012	SST	27.6994	0.566933
Astrolabe	12	2013	SST	28.7661	0.380786
Astrolabe	12	2014	SST	27.2497	0.248629
Astrolabe	12	2015	SST	26.9597	0.549888
Astrolabe	12	2016	SST	27.8884	0.55622
Astrolabe	1	1998	Wind	8.48146	1.99851
Astrolabe	1	1999	Wind	4.06366	2.0041
Astrolabe	1	2000	Wind	5.17433	2.43703
Astrolabe	1	2001	Wind	3.85564	1.66917
Astrolabe	1	2002	Wind	5.57602	2.38593
Astrolabe	1	2003	Wind	4.94487	2.67908
Astrolabe	1	2004	Wind	6.67146	1.70714
Astrolabe	1	2005	Wind	5.51089	2.00491
Astrolabe	1	2006	Wind	6.45527	2.35317
Astrolabe	1	2007	Wind	6.96358	2.13098
Astrolabe	1	2008	Wind	6.16807	3.34601
Astrolabe	1	2009	Wind	6.17458	2.86951
Astrolabe	1	2010	Wind	5.83855	1.91388
Astrolabe	1	2011	Wind	5.50936	2.03672
Astrolabe	1	2012	Wind	5.8485	2.25696
Astrolabe	1	2013	Wind	6.33234	1.70118
Astrolabe	1	2014	Wind	5.40366	1.89069
Astrolabe	1	2015	Wind	4.95674	2.06878
Astrolabe	1	2016	Wind	5.56083	1.9797
Astrolabe	2	1998	Wind	8.28804	1.48669
Astrolabe	2	1999	Wind	5.47288	2.49265
Astrolabe	2	2000	Wind	4.86852	1.3595
Astrolabe	2	2001	Wind	3.82122	2.12002
Astrolabe	2	2002	Wind	4.90193	2.0582
Astrolabe	2	2003	Wind	6.52983	1.51414
Astrolabe	2	2004	Wind	6.04225	1.701
Astrolabe	2	2005	Wind	7.04505	2.14796
Astrolabe	2	2006	Wind	5.10376	2.24246
Astrolabe	2	2007	Wind	5.56955	3.03537
Astrolabe	2	2008	Wind	4.99377	2.27309
Astrolabe	2	2009	Wind	4.22166	1.89461
Astrolabe	2	2010	Wind	7.03015	2.52167
Astrolabe	2	2011	Wind	5.72089	2.52381
Astrolabe	2	2012	Wind	5.23768	2.37291
Astrolabe	2	2013	Wind	4.46548	1.2735
Astrolabe	2	2014	Wind	4.89303	2.6851
Astrolabe	2	2015	Wind	4.61039	1.97397
Astrolabe	2	2016	Wind	6.61738	3.06697
Astrolabe	3	1998	Wind	7.6945	1.71397
Astrolabe	3	1999	Wind	5.50289	1.88478
Astrolabe	3	2000	Wind	3.36796	1.40946
Astrolabe	3	2001	Wind	6.04209	2.61081
Astrolabe	3	2002	Wind	4.95385	2.19763
Astrolabe	3	2003	Wind	5.92153	2.76767
Astrolabe	3	2004	Wind	4.63838	2.04369
Astrolabe	3	2005	Wind	5.52652	2.44607
Astrolabe	3	2006	Wind	4.98623	1.40041
Astrolabe	3	2007	Wind	5.36083	2.4198
Astrolabe	3	2008	Wind	4.73682	1.71924
Astrolabe	3	2009	Wind	4.43524	2.2269
Astrolabe	3	2010	Wind	6.8516	2.65681
Astrolabe	3	2011	Wind	5.71519	2.13513
Astrolabe	3	2012	Wind	6.15434	2.42034
Astrolabe	3	2013	Wind	5.58733	1.73468
Astrolabe	3	2014	Wind	6.68947	2.40047
Astrolabe	3	2015	Wind	6.96794	1.80181
Astrolabe	3	2016	Wind	5.80404	2.49849
Astrolabe	4	1998	Wind	7.0663	1.00138
Astrolabe	4	1999	Wind	4.50517	1.64395
Astrolabe	4	2000	Wind	5.9978	2.36362
Astrolabe	4	2001	Wind	5.93683	2.13514
Astrolabe	4	2002	Wind	6.46443	2.99799
Astrolabe	4	2003	Wind	6.92914	2.53948
Astrolabe	4	2004	Wind	7.31387	2.00552
Astrolabe	4	2005	Wind	6.5363	3.25595
Astrolabe	4	2006	Wind	5.6766	1.98339
Astrolabe	4	2007	Wind	5.16673	2.17355
Astrolabe	4	2008	Wind	5.83975	2.53832
Astrolabe	4	2009	Wind	6.87059	2.89476
Astrolabe	4	2010	Wind	4.9645	2.41671
Astrolabe	4	2011	Wind	4.49314	1.6541
Astrolabe	4	2012	Wind	5.97815	2.96201
Astrolabe	4	2013	Wind	6.5354	1.47761
Astrolabe	4	2014	Wind	5.691	1.97177
Astrolabe	4	2015	Wind	8.14464	1.89267
Astrolabe	4	2016	Wind	8.56507	1.86875
Astrolabe	5	1998	Wind	7.07048	2.87714
Astrolabe	5	1999	Wind	9.29006	3.18458
Astrolabe	5	2000	Wind	6.20329	1.96322
Astrolabe	5	2001	Wind	5.68492	1.98024
Astrolabe	5	2002	Wind	6.15116	2.35935
Astrolabe	5	2003	Wind	7.12279	2.01431
Astrolabe	5	2004	Wind	5.79326	2.36996
Astrolabe	5	2005	Wind	5.87432	1.73012
Astrolabe	5	2006	Wind	6.75874	2.32089
Astrolabe	5	2007	Wind	6.02321	2.47926
Astrolabe	5	2008	Wind	6.15497	2.0148
Astrolabe	5	2009	Wind	6.29399	2.00582
Astrolabe	5	2010	Wind	6.4928	2.80214
Astrolabe	5	2011	Wind	6.16771	2.34524
Astrolabe	5	2012	Wind	7.85288	2.42688
Astrolabe	5	2013	Wind	6.53179	2.85761
Astrolabe	5	2014	Wind	7.00332	1.67817
Astrolabe	5	2015	Wind	8.02194	2.69323
Astrolabe	5	2016	Wind	5.73225	2.1253
Astrolabe	6	1998	Wind	7.15958	1.92109
Astrolabe	6	1999	Wind	6.03919	1.92801
Astrolabe	6	2000	Wind	7.16785	2.371
Astrolabe	6	2001	Wind	8.43048	2.37685
Astrolabe	6	2002	Wind	6.86286	2.52322
Astrolabe	6	2003	Wind	8.04244	1.98946
Astrolabe	6	2004	Wind	8.59209	2.94084
Astrolabe	6	2005	Wind	6.44786	2.44345
Astrolabe	6	2006	Wind	6.49004	2.19161
Astrolabe	6	2007	Wind	7.35981	1.5744
Astrolabe	6	2008	Wind	7.0474	2.85206
Astrolabe	6	2009	Wind	7.49504	2.2606
Astrolabe	6	2010	Wind	6.68841	2.22587
Astrolabe	6	2011	Wind	5.95213	1.92527
Astrolabe	6	2012	Wind	7.29806	1.99563
Astrolabe	6	2013	Wind	6.91611	2.28231
Astrolabe	6	2014	Wind	7.25962	2.01
Astrolabe	6	2015	Wind	8.23287	2.70265
Astrolabe	6	2016	Wind	6.55417	2.30615
Astrolabe	7	1998	Wind	7.64707	2.22461
Astrolabe	7	1999	Wind	6.64845	2.11609
Astrolabe	7	2000	Wind	6.08513	2.83776
Astrolabe	7	2001	Wind	6.3614	2.89665
Astrolabe	7	2002	Wind	7.05224	2.43883
Astrolabe	7	2003	Wind	7.93822	2.8553
Astrolabe	7	2004	Wind	7.02487	1.95193
Astrolabe	7	2005	Wind	7.2111	3.05754
Astrolabe	7	2006	Wind	6.80566	2.45006
Astrolabe	7	2007	Wind	5.648	1.89676
Astrolabe	7	2008	Wind	8.24775	2.55913
Astrolabe	7	2009	Wind	7.25269	2.24716
Astrolabe	7	2010	Wind	7.26322	2.44351
Astrolabe	7	2011	Wind	6.23391	2.15959
Astrolabe	7	2012	Wind	7.14656	2.78719
Astrolabe	7	2013	Wind	8.13339	2.58452
Astrolabe	7	2014	Wind	6.15323	2.34153
Astrolabe	7	2015	Wind	8.30797	2.06128
Astrolabe	7	2016	Wind	7.25975	1.57935
Astrolabe	8	1998	Wind	7.47036	2.57484
Astrolabe	8	1999	Wind	7.42213	2.55803
Astrolabe	8	2000	Wind	6.14628	2.68524
Astrolabe	8	2001	Wind	6.17247	1.7098
Astrolabe	8	2002	Wind	8.31011	2.35369
Astrolabe	8	2003	Wind	5.58537	1.55024
Astrolabe	8	2004	Wind	5.88005	2.27888
Astrolabe	8	2005	Wind	6.12657	2.24899
Astrolabe	8	2006	Wind	7.67761	2.49737
Astrolabe	8	2007	Wind	7.93945	2.29991
Astrolabe	8	2008	Wind	6.64667	2.35147
Astrolabe	8	2009	Wind	7.09457	2.51416
Astrolabe	8	2010	Wind	6.61187	2.17274
Astrolabe	8	2011	Wind	7.43847	2.45997
Astrolabe	8	2012	Wind	6.66546	1.66302
Astrolabe	8	2013	Wind	6.08118	2.19565
Astrolabe	8	2014	Wind	8.53225	1.85799
Astrolabe	8	2015	Wind	8.16669	2.55835
Astrolabe	8	2016	Wind	6.55949	2.14176
Astrolabe	9	1998	Wind	8.35355	1.96708
Astrolabe	9	1999	Wind	7.98175	3.34857
Astrolabe	9	2000	Wind	6.7433	2.20221
Astrolabe	9	2001	Wind	7.12397	1.94135
Astrolabe	9	2002	Wind	8.05728	2.71749
Astrolabe	9	2003	Wind	5.72865	2.2423
Astrolabe	9	2004	Wind	6.9339	1.58065
Astrolabe	9	2005	Wind	6.81976	2.70406
Astrolabe	9	2006	Wind	7.17108	2.87058
Astrolabe	9	2007	Wind	7.27796	3.21213
Astrolabe	9	2008	Wind	6.54592	2.20142
Astrolabe	9	2009	Wind	6.52475	2.4198
Astrolabe	9	2010	Wind	7.79879	1.6051
Astrolabe	9	2011	Wind	6.01239	2.01048
Astrolabe	9	2012	Wind	6.04798	1.98666
Astrolabe	9	2013	Wind	7.27704	1.5331
Astrolabe	9	2014	Wind	6.14795	1.3845
Astrolabe	9	2015	Wind	6.52112	1.81546
Astrolabe	9	2016	Wind	6.43315	2.76173
Astrolabe	10	1998	Wind	6.43343	2.12465
Astrolabe	10	1999	Wind	6.78236	2.44683
Astrolabe	10	2000	Wind	7.74003	2.33305
Astrolabe	10	2001	Wind	6.60253	1.97732
Astrolabe	10	2002	Wind	7.56695	2.37516
Astrolabe	10	2003	Wind	6.32917	2.47966
Astrolabe	10	2004	Wind	7.52508	1.92955
Astrolabe	10	2005	Wind	5.38231	1.7608
Astrolabe	10	2006	Wind	8.69073	2.4087
Astrolabe	10	2007	Wind	6.49034	2.56183
Astrolabe	10	2008	Wind	6.8776	2.49127
Astrolabe	10	2009	Wind	6.87677	1.71276
Astrolabe	10	2010	Wind	7.13426	2.62829
Astrolabe	10	2011	Wind	6.47686	1.81831
Astrolabe	10	2012	Wind	6.23715	1.57231
Astrolabe	10	2013	Wind	7.48593	2.40017
Astrolabe	10	2014	Wind	7.38026	1.98281
Astrolabe	10	2015	Wind	7.75917	2.77872
Astrolabe	10	2016	Wind	5.83254	1.63937
Astrolabe	11	1998	Wind	4.63192	1.67391
Astrolabe	11	1999	Wind	4.68349	2.31665
Astrolabe	11	2000	Wind	5.84184	2.16116
Astrolabe	11	2001	Wind	5.9823	1.88117
Astrolabe	11	2002	Wind	7.42867	1.43067
Astrolabe	11	2003	Wind	7.0234	1.91786
Astrolabe	11	2004	Wind	6.55074	1.94173
Astrolabe	11	2005	Wind	5.67163	2.29184
Astrolabe	11	2006	Wind	7.22102	2.24728
Astrolabe	11	2007	Wind	5.59318	2.50722
Astrolabe	11	2008	Wind	4.19864	1.91279
Astrolabe	11	2009	Wind	7.70089	1.17359
Astrolabe	11	2010	Wind	6.9797	2.11335
Astrolabe	11	2011	Wind	7.32772	2.52635
Astrolabe	11	2012	Wind	7.1718	1.66549
Astrolabe	11	2013	Wind	5.68989	2.32684
Astrolabe	11	2014	Wind	7.32495	1.72121
Astrolabe	11	2015	Wind	7.49655	2.60169
Astrolabe	11	2016	Wind	5.65492	1.9511
Astrolabe	12	1998	Wind	5.62233	1.68298
Astrolabe	12	1999	Wind	5.11059	1.85219
Astrolabe	12	2000	Wind	5.26935	2.17058
Astrolabe	12	2001	Wind	6.54255	2.00319
Astrolabe	12	2002	Wind	7.69044	1.89976
Astrolabe	12	2003	Wind	7.74942	1.44005
Astrolabe	12	2004	Wind	6.79988	2.1115
Astrolabe	12	2005	Wind	5.82185	1.89497
Astrolabe	12	2006	Wind	7.1545	1.95273
Astrolabe	12	2007	Wind	6.14506	2.15478
Astrolabe	12	2008	Wind	4.92333	1.60582
Astrolabe	12	2009	Wind	8.38708	1.7537
Astrolabe	12	2010	Wind	6.33774	1.54042
Astrolabe	12	2011	Wind	4.821	1.59246
Astrolabe	12	2012	Wind	7.93326	2.505
Astrolabe	12	2013	Wind	6.46703	1.40433
Astrolabe	12	2014	Wind	8.0066	2.08448
Astrolabe	12	2015	Wind	6.75912	1.72532
Astrolabe	12	2016	Wind	7.4591	2.59017
Dennis Patch	1	1998	Chl-a	0.121366	NA
Dennis Patch	1	1999	Chl-a	0.371321	NA
Dennis Patch	1	2000	Chl-a	0.298512	0.10374
Dennis Patch	1	2001	Chl-a	0.235448	NA
Dennis Patch	1	2002	Chl-a	0.39715	0.189382
Dennis Patch	1	2003	Chl-a	0.340483	0.303045
Dennis Patch	1	2004	Chl-a	0.284715	0.0933711
Dennis Patch	1	2005	Chl-a	0.546093	0.522053
Dennis Patch	1	2006	Chl-a	0.289673	0.128926
Dennis Patch	1	2007	Chl-a	0.510399	0.373199
Dennis Patch	1	2008	Chl-a	0.412342	0.244064
Dennis Patch	1	2009	Chl-a	6.22045	NA
Dennis Patch	1	2010	Chl-a	0.433117	0.080324
Dennis Patch	1	2011	Chl-a	0.232718	0.090757
Dennis Patch	1	2013	Chl-a	1.02904	0.0773512
Dennis Patch	1	2014	Chl-a	0.269561	0.16587
Dennis Patch	1	2015	Chl-a	0.871902	0.581502
Dennis Patch	1	2016	Chl-a	0.371809	0.255146
Dennis Patch	2	1998	Chl-a	2.01089	3.12508
Dennis Patch	2	1999	Chl-a	0.31364	0.218874
Dennis Patch	2	2000	Chl-a	0.176477	0.0387262
Dennis Patch	2	2001	Chl-a	0.0929535	NA
Dennis Patch	2	2003	Chl-a	0.182454	0.0314543
Dennis Patch	2	2004	Chl-a	0.342868	0.0973917
Dennis Patch	2	2005	Chl-a	1.05643	0.61769
Dennis Patch	2	2006	Chl-a	0.220513	0.0795583
Dennis Patch	2	2007	Chl-a	0.261997	NA
Dennis Patch	2	2008	Chl-a	0.37988	0.320367
Dennis Patch	2	2009	Chl-a	0.348049	0.261837
Dennis Patch	2	2010	Chl-a	0.313287	0.120072
Dennis Patch	2	2011	Chl-a	0.241007	0.165703
Dennis Patch	2	2012	Chl-a	0.447774	0.638761
Dennis Patch	2	2013	Chl-a	0.231711	0.0807702
Dennis Patch	2	2014	Chl-a	0.821463	NA
Dennis Patch	2	2015	Chl-a	0.163048	NA
Dennis Patch	2	2016	Chl-a	0.458284	0.121242
Dennis Patch	3	1998	Chl-a	0.192025	0.0484985
Dennis Patch	3	1999	Chl-a	0.241395	0.104112
Dennis Patch	3	2000	Chl-a	1.44582	1.99492
Dennis Patch	3	2001	Chl-a	0.247394	0.181834
Dennis Patch	3	2002	Chl-a	0.487889	0.506318
Dennis Patch	3	2003	Chl-a	0.453617	0.358522
Dennis Patch	3	2004	Chl-a	0.273928	0.116426
Dennis Patch	3	2005	Chl-a	0.366973	0.28764
Dennis Patch	3	2006	Chl-a	0.288775	0.0719666
Dennis Patch	3	2007	Chl-a	0.845466	0.800992
Dennis Patch	3	2008	Chl-a	1.05733	1.80463
Dennis Patch	3	2009	Chl-a	1.23932	1.63272
Dennis Patch	3	2010	Chl-a	0.658264	0.331739
Dennis Patch	3	2011	Chl-a	0.277033	0.0833326
Dennis Patch	3	2012	Chl-a	0.371073	0.379381
Dennis Patch	3	2013	Chl-a	0.837098	1.035
Dennis Patch	3	2014	Chl-a	0.798452	0.846378
Dennis Patch	3	2015	Chl-a	0.280033	0.10293
Dennis Patch	3	2016	Chl-a	0.288374	0.0998577
Dennis Patch	4	1998	Chl-a	0.190321	0.0710487
Dennis Patch	4	1999	Chl-a	0.389199	0.290419
Dennis Patch	4	2000	Chl-a	0.285571	NA
Dennis Patch	4	2001	Chl-a	0.437355	0.253707
Dennis Patch	4	2002	Chl-a	0.350884	NA
Dennis Patch	4	2003	Chl-a	0.408865	0.167815
Dennis Patch	4	2004	Chl-a	0.659276	0.898177
Dennis Patch	4	2005	Chl-a	0.0677015	NA
Dennis Patch	4	2006	Chl-a	0.409455	0.238707
Dennis Patch	4	2007	Chl-a	0.484324	0.185079
Dennis Patch	4	2008	Chl-a	0.357635	0.194853
Dennis Patch	4	2009	Chl-a	0.245787	0.139322
Dennis Patch	4	2010	Chl-a	0.434357	0.303995
Dennis Patch	4	2011	Chl-a	0.357988	0.133029
Dennis Patch	4	2012	Chl-a	0.497139	0.174496
Dennis Patch	4	2013	Chl-a	0.431855	0.273554
Dennis Patch	4	2014	Chl-a	0.399982	0.516535
Dennis Patch	4	2015	Chl-a	0.458551	0.176054
Dennis Patch	4	2016	Chl-a	0.525875	0.268127
Dennis Patch	5	1998	Chl-a	0.159698	0.00251995
Dennis Patch	5	1999	Chl-a	1.09114	1.58776
Dennis Patch	5	2000	Chl-a	0.397083	0.237668
Dennis Patch	5	2001	Chl-a	0.188736	0.108872
Dennis Patch	5	2002	Chl-a	0.30769	0.178183
Dennis Patch	5	2003	Chl-a	0.52202	0.384176
Dennis Patch	5	2004	Chl-a	0.300757	0.209114
Dennis Patch	5	2005	Chl-a	0.907993	2.16372
Dennis Patch	5	2006	Chl-a	0.53622	0.41812
Dennis Patch	5	2007	Chl-a	0.425401	0.156402
Dennis Patch	5	2008	Chl-a	0.240089	0.135454
Dennis Patch	5	2009	Chl-a	0.404607	NA
Dennis Patch	5	2010	Chl-a	0.376107	0.23483
Dennis Patch	5	2011	Chl-a	0.23555	0.0764542
Dennis Patch	5	2012	Chl-a	0.36832	0.162004
Dennis Patch	5	2013	Chl-a	0.348865	0.195034
Dennis Patch	5	2014	Chl-a	0.532567	0.342664
Dennis Patch	5	2015	Chl-a	0.20581	0.0115091
Dennis Patch	5	2016	Chl-a	0.413564	0.164539
Dennis Patch	6	1998	Chl-a	0.218958	0.128644
Dennis Patch	6	1999	Chl-a	0.139376	0.0398952
Dennis Patch	6	2000	Chl-a	0.395277	0.232477
Dennis Patch	6	2001	Chl-a	0.959829	1.27668
Dennis Patch	6	2003	Chl-a	0.215742	0.0769812
Dennis Patch	6	2004	Chl-a	0.430539	0.30401
Dennis Patch	6	2005	Chl-a	0.450014	0.306044
Dennis Patch	6	2006	Chl-a	0.273805	0.160102
Dennis Patch	6	2007	Chl-a	0.680418	0.629919
Dennis Patch	6	2008	Chl-a	0.295194	0.103045
Dennis Patch	6	2009	Chl-a	0.873289	0.568733
Dennis Patch	6	2010	Chl-a	0.541463	0.599274
Dennis Patch	6	2011	Chl-a	0.404598	0.583239
Dennis Patch	6	2012	Chl-a	0.507852	0.274778
Dennis Patch	6	2013	Chl-a	0.800882	0.620417
Dennis Patch	6	2014	Chl-a	0.490187	0.387821
Dennis Patch	6	2015	Chl-a	0.187167	0.0649437
Dennis Patch	6	2016	Chl-a	0.423956	0.232625
Dennis Patch	7	1998	Chl-a	0.368541	0.153583
Dennis Patch	7	1999	Chl-a	0.463349	NA
Dennis Patch	7	2000	Chl-a	0.250147	0.0820194
Dennis Patch	7	2001	Chl-a	0.217143	0.105257
Dennis Patch	7	2002	Chl-a	0.292428	0.10053
Dennis Patch	7	2003	Chl-a	0.333563	0.255054
Dennis Patch	7	2004	Chl-a	0.588788	0.786348
Dennis Patch	7	2005	Chl-a	0.656665	0.777393
Dennis Patch	7	2006	Chl-a	0.16221	0.0885841
Dennis Patch	7	2007	Chl-a	0.232965	0.171868
Dennis Patch	7	2008	Chl-a	0.427925	0.401493
Dennis Patch	7	2009	Chl-a	0.233962	0.0913186
Dennis Patch	7	2010	Chl-a	0.45105	0.459794
Dennis Patch	7	2011	Chl-a	0.449202	0.233385
Dennis Patch	7	2012	Chl-a	0.351796	0.199198
Dennis Patch	7	2013	Chl-a	0.317948	0.125657
Dennis Patch	7	2014	Chl-a	0.3466	0.214218
Dennis Patch	7	2015	Chl-a	0.318613	0.102828
Dennis Patch	7	2016	Chl-a	0.353984	0.140042
Dennis Patch	8	1998	Chl-a	0.164279	0.0132092
Dennis Patch	8	1999	Chl-a	0.548131	0.759569
Dennis Patch	8	2000	Chl-a	0.247123	0.230918
Dennis Patch	8	2001	Chl-a	0.274575	0.176163
Dennis Patch	8	2002	Chl-a	0.556751	0.163255
Dennis Patch	8	2003	Chl-a	0.252218	0.146859
Dennis Patch	8	2004	Chl-a	1.20074	1.7691
Dennis Patch	8	2005	Chl-a	0.229628	0.072415
Dennis Patch	8	2006	Chl-a	0.237003	0.151819
Dennis Patch	8	2007	Chl-a	0.325865	0.233732
Dennis Patch	8	2008	Chl-a	0.395804	0.525784
Dennis Patch	8	2009	Chl-a	0.278151	0.19954
Dennis Patch	8	2010	Chl-a	0.326728	0.166842
Dennis Patch	8	2011	Chl-a	0.316939	0.229611
Dennis Patch	8	2012	Chl-a	0.267453	0.190696
Dennis Patch	8	2013	Chl-a	0.513154	0.281168
Dennis Patch	8	2014	Chl-a	0.241787	0.0928512
Dennis Patch	8	2015	Chl-a	0.3549	0.193319
Dennis Patch	8	2016	Chl-a	0.278549	0.204279
Dennis Patch	9	1998	Chl-a	0.171278	NA
Dennis Patch	9	1999	Chl-a	0.123024	NA
Dennis Patch	9	2000	Chl-a	0.152659	NA
Dennis Patch	9	2001	Chl-a	0.22199	0.12325
Dennis Patch	9	2002	Chl-a	0.468689	0.175921
Dennis Patch	9	2003	Chl-a	0.578362	0.746976
Dennis Patch	9	2004	Chl-a	0.291231	0.155205
Dennis Patch	9	2005	Chl-a	0.194852	0.0635988
Dennis Patch	9	2006	Chl-a	0.240258	0.238938
Dennis Patch	9	2007	Chl-a	0.293199	0.0785862
Dennis Patch	9	2008	Chl-a	0.331352	0.253396
Dennis Patch	9	2009	Chl-a	0.511942	0.428856
Dennis Patch	9	2010	Chl-a	0.364451	0.356441
Dennis Patch	9	2011	Chl-a	0.333205	0.329403
Dennis Patch	9	2012	Chl-a	0.688903	0.394615
Dennis Patch	9	2013	Chl-a	0.24379	NA
Dennis Patch	9	2014	Chl-a	0.684019	0.748307
Dennis Patch	9	2015	Chl-a	0.215748	0.141243
Dennis Patch	9	2016	Chl-a	0.610977	0.512719
Dennis Patch	10	1998	Chl-a	0.151014	0.0527374
Dennis Patch	10	1999	Chl-a	0.367581	0.318228
Dennis Patch	10	2000	Chl-a	0.2136	0.0566252
Dennis Patch	10	2001	Chl-a	0.218887	0.0946704
Dennis Patch	10	2002	Chl-a	0.192676	0.124132
Dennis Patch	10	2003	Chl-a	0.157004	0.0629771
Dennis Patch	10	2004	Chl-a	0.591579	0.658618
Dennis Patch	10	2005	Chl-a	0.194681	0.104476
Dennis Patch	10	2006	Chl-a	0.332704	0.308722
Dennis Patch	10	2007	Chl-a	0.319086	0.228933
Dennis Patch	10	2008	Chl-a	0.290354	0.0491
Dennis Patch	10	2009	Chl-a	0.773511	NA
Dennis Patch	10	2010	Chl-a	0.323202	0.118699
Dennis Patch	10	2011	Chl-a	0.138043	0.0284987
Dennis Patch	10	2012	Chl-a	0.688015	0.27214
Dennis Patch	10	2013	Chl-a	0.53516	0.379152
Dennis Patch	10	2014	Chl-a	0.192949	NA
Dennis Patch	10	2015	Chl-a	0.860975	1.09778
Dennis Patch	10	2016	Chl-a	0.346971	0.108859
Dennis Patch	11	1998	Chl-a	0.154923	0.0166918
Dennis Patch	11	1999	Chl-a	0.392017	0.415815
Dennis Patch	11	2001	Chl-a	0.227534	0.145553
Dennis Patch	11	2002	Chl-a	0.147326	NA
Dennis Patch	11	2003	Chl-a	0.183012	0.0928476
Dennis Patch	11	2004	Chl-a	0.176452	0.0920596
Dennis Patch	11	2005	Chl-a	0.299873	0.170247
Dennis Patch	11	2006	Chl-a	0.182692	0.0600878
Dennis Patch	11	2007	Chl-a	0.442567	0.235824
Dennis Patch	11	2008	Chl-a	0.196735	0.104407
Dennis Patch	11	2009	Chl-a	0.255297	NA
Dennis Patch	11	2010	Chl-a	0.240482	0.0958221
Dennis Patch	11	2011	Chl-a	1.2149	1.84028
Dennis Patch	11	2012	Chl-a	0.501548	0.356086
Dennis Patch	11	2013	Chl-a	0.567029	NA
Dennis Patch	11	2014	Chl-a	0.337492	0.197928
Dennis Patch	11	2015	Chl-a	0.153665	0.0502662
Dennis Patch	11	2016	Chl-a	0.415655	0.149707
Dennis Patch	12	1998	Chl-a	0.152048	NA
Dennis Patch	12	1999	Chl-a	1.18901	1.88266
Dennis Patch	12	2000	Chl-a	0.489428	0.398845
Dennis Patch	12	2001	Chl-a	0.203226	0.0419427
Dennis Patch	12	2002	Chl-a	0.222332	NA
Dennis Patch	12	2003	Chl-a	0.238678	NA
Dennis Patch	12	2004	Chl-a	0.273603	0.235557
Dennis Patch	12	2005	Chl-a	0.255447	0.200941
Dennis Patch	12	2006	Chl-a	0.187162	0.0591589
Dennis Patch	12	2007	Chl-a	0.462739	0.275588
Dennis Patch	12	2008	Chl-a	0.304416	0.148952
Dennis Patch	12	2009	Chl-a	1.1403	0.883192
Dennis Patch	12	2010	Chl-a	6.11865	9.94744
Dennis Patch	12	2011	Chl-a	0.0920812	NA
Dennis Patch	12	2012	Chl-a	0.412124	0.350443
Dennis Patch	12	2013	Chl-a	0.50556	0.416264
Dennis Patch	12	2014	Chl-a	0.467123	0.547515
Dennis Patch	12	2016	Chl-a	0.292693	0.0959003
Dennis Patch	1	1998	K490	0.038	NA
Dennis Patch	1	1999	K490	0.0572	NA
Dennis Patch	1	2000	K490	0.0546667	0.0100246
Dennis Patch	1	2001	K490	0.0532	NA
Dennis Patch	1	2002	K490	0.06485	0.0166176
Dennis Patch	1	2003	K490	0.0512333	0.023093
Dennis Patch	1	2004	K490	0.0528667	0.0100946
Dennis Patch	1	2005	K490	0.0645833	0.0349508
Dennis Patch	1	2006	K490	0.0514	0.0132119
Dennis Patch	1	2007	K490	0.0673333	0.0234446
Dennis Patch	1	2008	K490	0.06145	0.0203734
Dennis Patch	1	2009	K490	0.3014	NA
Dennis Patch	1	2010	K490	0.0643	0.00720208
Dennis Patch	1	2011	K490	0.04522	0.00923564
Dennis Patch	1	2013	K490	0.101433	0.00289194
Dennis Patch	1	2014	K490	0.0497	0.0154926
Dennis Patch	1	2015	K490	0.0966	0.035921
Dennis Patch	1	2016	K490	0.0590583	0.0164667
Dennis Patch	2	1998	K490	0.120933	0.129946
Dennis Patch	2	1999	K490	0.05445	0.0195348
Dennis Patch	2	2000	K490	0.0434667	0.00430039
Dennis Patch	2	2001	K490	0.0272	NA
Dennis Patch	2	2003	K490	0.0394167	0.00660043
Dennis Patch	2	2004	K490	0.0587533	0.00896368
Dennis Patch	2	2005	K490	0.105333	0.0388576
Dennis Patch	2	2006	K490	0.0450933	0.0109269
Dennis Patch	2	2007	K490	0.0487	NA
Dennis Patch	2	2008	K490	0.0567967	0.0238015
Dennis Patch	2	2009	K490	0.0495708	0.0185504
Dennis Patch	2	2010	K490	0.0541667	0.0110138
Dennis Patch	2	2011	K490	0.04475	0.0106773
Dennis Patch	2	2012	K490	0.0594333	0.0414162
Dennis Patch	2	2013	K490	0.04804	0.00764644
Dennis Patch	2	2014	K490	0.0877	NA
Dennis Patch	2	2015	K490	0.0421	NA
Dennis Patch	2	2016	K490	0.0689667	0.0102002
Dennis Patch	3	1998	K490	0.0414	0.00707107
Dennis Patch	3	1999	K490	0.0497667	0.0118223
Dennis Patch	3	2000	K490	0.101	0.0891732
Dennis Patch	3	2001	K490	0.0459	0.02786
Dennis Patch	3	2002	K490	0.0636667	0.0265181
Dennis Patch	3	2003	K490	0.0638259	0.0256511
Dennis Patch	3	2004	K490	0.05326	0.0110749
Dennis Patch	3	2005	K490	0.0587833	0.0232443
Dennis Patch	3	2006	K490	0.0530833	0.0081305
Dennis Patch	3	2007	K490	0.0834093	0.0333787
Dennis Patch	3	2008	K490	0.08582	0.0830554
Dennis Patch	3	2009	K490	0.08944	0.0526829
Dennis Patch	3	2010	K490	0.0791733	0.0239092
Dennis Patch	3	2011	K490	0.05045	0.00942497
Dennis Patch	3	2012	K490	0.0561778	0.0247653
Dennis Patch	3	2013	K490	0.0858667	0.0670325
Dennis Patch	3	2014	K490	0.0821667	0.0566157
Dennis Patch	3	2015	K490	0.0530133	0.0118132
Dennis Patch	3	2016	K490	0.05408	0.00839718
Dennis Patch	4	1998	K490	0.0444667	0.00891979
Dennis Patch	4	1999	K490	0.0589	0.0244429
Dennis Patch	4	2000	K490	0.0554	NA
Dennis Patch	4	2001	K490	0.0674667	0.0229315
Dennis Patch	4	2002	K490	0.0684	NA
Dennis Patch	4	2003	K490	0.0617667	0.0109807
Dennis Patch	4	2004	K490	0.0763333	0.0569301
Dennis Patch	4	2005	K490	0.0274	NA
Dennis Patch	4	2006	K490	0.0619662	0.018648
Dennis Patch	4	2007	K490	0.070148	0.0145291
Dennis Patch	4	2008	K490	0.0572364	0.0133819
Dennis Patch	4	2009	K490	0.04746	0.0142597
Dennis Patch	4	2010	K490	0.0639926	0.0225965
Dennis Patch	4	2011	K490	0.056975	0.00956743
Dennis Patch	4	2012	K490	0.0700056	0.0126667
Dennis Patch	4	2013	K490	0.0636143	0.0207214
Dennis Patch	4	2014	K490	0.0559286	0.0344146
Dennis Patch	4	2015	K490	0.0663778	0.0141394
Dennis Patch	4	2016	K490	0.0685444	0.0216548
Dennis Patch	5	1998	K490	0.0374	0.0039598
Dennis Patch	5	1999	K490	0.0928	0.0835754
Dennis Patch	5	2000	K490	0.0608	0.0224351
Dennis Patch	5	2001	K490	0.0472	0.00848528
Dennis Patch	5	2002	K490	0.0594667	0.0108154
Dennis Patch	5	2003	K490	0.067675	0.0257724
Dennis Patch	5	2004	K490	0.05001	0.0188603
Dennis Patch	5	2005	K490	0.07903	0.105111
Dennis Patch	5	2006	K490	0.0671375	0.0194992
Dennis Patch	5	2007	K490	0.0652244	0.0118373
Dennis Patch	5	2008	K490	0.0482	0.0152735
Dennis Patch	5	2009	K490	0.06165	NA
Dennis Patch	5	2010	K490	0.0568944	0.0168275
Dennis Patch	5	2011	K490	0.0466	0.0085269
Dennis Patch	5	2012	K490	0.05966	0.0126743
Dennis Patch	5	2013	K490	0.0578542	0.0155196
Dennis Patch	5	2014	K490	0.0698333	0.0259432
Dennis Patch	5	2015	K490	0.0431	0.00438406
Dennis Patch	5	2016	K490	0.0623062	0.0126616
Dennis Patch	6	1998	K490	0.0466	0.0131522
Dennis Patch	6	1999	K490	0.0438	0.00661211
Dennis Patch	6	2000	K490	0.061	0.0244859
Dennis Patch	6	2001	K490	0.0787333	0.0543008
Dennis Patch	6	2003	K490	0.04746	0.0126573
Dennis Patch	6	2004	K490	0.06368	0.0243423
Dennis Patch	6	2005	K490	0.0646762	0.0192903
Dennis Patch	6	2006	K490	0.0507333	0.0153939
Dennis Patch	6	2007	K490	0.07617	0.0401679
Dennis Patch	6	2008	K490	0.0553	0.00919239
Dennis Patch	6	2009	K490	0.084925	0.0169661
Dennis Patch	6	2010	K490	0.0650375	0.0364315
Dennis Patch	6	2011	K490	0.0563963	0.0392773
Dennis Patch	6	2012	K490	0.07194	0.0184657
Dennis Patch	6	2013	K490	0.087	0.0407884
Dennis Patch	6	2014	K490	0.0647381	0.0271934
Dennis Patch	6	2015	K490	0.0464	0.00961665
Dennis Patch	6	2016	K490	0.0617222	0.0166352
Dennis Patch	7	1998	K490	0.0607333	0.0101081
Dennis Patch	7	1999	K490	0.0692	NA
Dennis Patch	7	2000	K490	0.0474667	0.00770022
Dennis Patch	7	2001	K490	0.0498667	0.00885513
Dennis Patch	7	2002	K490	0.0532667	0.00980204
Dennis Patch	7	2003	K490	0.0569714	0.019464
Dennis Patch	7	2004	K490	0.0655429	0.0401834
Dennis Patch	7	2005	K490	0.070623	0.0418946
Dennis Patch	7	2006	K490	0.0365111	0.0101781
Dennis Patch	7	2007	K490	0.0441867	0.0165663
Dennis Patch	7	2008	K490	0.0580857	0.0320392
Dennis Patch	7	2009	K490	0.04678	0.00978581
Dennis Patch	7	2010	K490	0.0618907	0.0317201
Dennis Patch	7	2011	K490	0.0645	0.0181852
Dennis Patch	7	2012	K490	0.05763	0.0145583
Dennis Patch	7	2013	K490	0.0546917	0.0135244
Dennis Patch	7	2014	K490	0.0577556	0.0176942
Dennis Patch	7	2015	K490	0.055281	0.00949294
Dennis Patch	7	2016	K490	0.0573	0.0122042
Dennis Patch	8	1998	K490	0.0376667	0.0051316
Dennis Patch	8	1999	K490	0.0578	0.0382145
Dennis Patch	8	2000	K490	0.04435	0.0316385
Dennis Patch	8	2001	K490	0.04628	0.0205862
Dennis Patch	8	2002	K490	0.0764	0.0148203
Dennis Patch	8	2003	K490	0.0511667	0.018344
Dennis Patch	8	2004	K490	0.080125	0.0485886
Dennis Patch	8	2005	K490	0.0480187	0.0101596
Dennis Patch	8	2006	K490	0.0448905	0.0146914
Dennis Patch	8	2007	K490	0.0510133	0.0202421
Dennis Patch	8	2008	K490	0.0566252	0.0380049
Dennis Patch	8	2009	K490	0.0486407	0.0185392
Dennis Patch	8	2010	K490	0.051932	0.0132668
Dennis Patch	8	2011	K490	0.0541	0.0173101
Dennis Patch	8	2012	K490	0.0479333	0.0133614
Dennis Patch	8	2013	K490	0.0683417	0.0229203
Dennis Patch	8	2014	K490	0.0463944	0.0116948
Dennis Patch	8	2015	K490	0.05788	0.0119261
Dennis Patch	8	2016	K490	0.0486875	0.0203597
Dennis Patch	9	1998	K490	0.041	NA
Dennis Patch	9	1999	K490	0.0394	NA
Dennis Patch	9	2000	K490	0.0404	NA
Dennis Patch	9	2001	K490	0.0482667	0.0120022
Dennis Patch	9	2002	K490	0.0684667	0.0160864
Dennis Patch	9	2003	K490	0.0612667	0.0352247
Dennis Patch	9	2004	K490	0.0513067	0.0153061
Dennis Patch	9	2005	K490	0.0437	0.00598364
Dennis Patch	9	2006	K490	0.0401733	0.0232403
Dennis Patch	9	2007	K490	0.0537407	0.00794822
Dennis Patch	9	2008	K490	0.05238	0.025395
Dennis Patch	9	2009	K490	0.0687286	0.0299805
Dennis Patch	9	2010	K490	0.0542393	0.0255698
Dennis Patch	9	2011	K490	0.0496333	0.0286692
Dennis Patch	9	2012	K490	0.0798333	0.0288604
Dennis Patch	9	2013	K490	0.0503	NA
Dennis Patch	9	2014	K490	0.0776167	0.0459285
Dennis Patch	9	2015	K490	0.0438	0.0135924
Dennis Patch	9	2016	K490	0.070475	0.0354944
Dennis Patch	10	1998	K490	0.04124	0.0069877
Dennis Patch	10	1999	K490	0.0557	0.0337997
Dennis Patch	10	2000	K490	0.04505	0.00929283
Dennis Patch	10	2001	K490	0.0496	0.0105887
Dennis Patch	10	2002	K490	0.0412389	0.0172114
Dennis Patch	10	2003	K490	0.0390389	0.0063445
Dennis Patch	10	2004	K490	0.0657838	0.0382281
Dennis Patch	10	2005	K490	0.0422	0.0141397
Dennis Patch	10	2006	K490	0.0577333	0.0247182
Dennis Patch	10	2007	K490	0.05104	0.0238871
Dennis Patch	10	2008	K490	0.0485333	0.008391
Dennis Patch	10	2009	K490	0.0726	NA
Dennis Patch	10	2010	K490	0.054075	0.0121302
Dennis Patch	10	2011	K490	0.0363	0.0062857
Dennis Patch	10	2012	K490	0.0777	0.0103238
Dennis Patch	10	2013	K490	0.0699333	0.0314898
Dennis Patch	10	2014	K490	0.041	NA
Dennis Patch	10	2015	K490	0.08622	0.0700628
Dennis Patch	10	2016	K490	0.0583778	0.00897709
Dennis Patch	11	1998	K490	0.0444	0.00282843
Dennis Patch	11	1999	K490	0.06235	0.0296933
Dennis Patch	11	2001	K490	0.04816	0.0147237
Dennis Patch	11	2002	K490	0.0374	NA
Dennis Patch	11	2003	K490	0.0421333	0.0135672
Dennis Patch	11	2004	K490	0.0411071	0.011245
Dennis Patch	11	2005	K490	0.0540111	0.0178872
Dennis Patch	11	2006	K490	0.0417917	0.00626347
Dennis Patch	11	2007	K490	0.063844	0.0184624
Dennis Patch	11	2008	K490	0.0459889	0.00813256
Dennis Patch	11	2009	K490	0.0518	NA
Dennis Patch	11	2010	K490	0.04419	0.0134209
Dennis Patch	11	2011	K490	0.0980667	0.121903
Dennis Patch	11	2012	K490	0.068475	0.0217435
Dennis Patch	11	2013	K490	0.0758	NA
Dennis Patch	11	2014	K490	0.0585	0.017112
Dennis Patch	11	2015	K490	0.0397125	0.00586861
Dennis Patch	11	2016	K490	0.0620111	0.0105148
Dennis Patch	12	1998	K490	0.0356	NA
Dennis Patch	12	1999	K490	0.10324	0.0958877
Dennis Patch	12	2000	K490	0.0675333	0.0309298
Dennis Patch	12	2001	K490	0.0483	0.00212132
Dennis Patch	12	2002	K490	0.045	NA
Dennis Patch	12	2003	K490	0.0472	NA
Dennis Patch	12	2004	K490	0.0493933	0.0141768
Dennis Patch	12	2005	K490	0.0479046	0.0162806
Dennis Patch	12	2006	K490	0.0421	0.0115052
Dennis Patch	12	2007	K490	0.06585	0.017498
Dennis Patch	12	2008	K490	0.0515333	0.0177915
Dennis Patch	12	2009	K490	0.11085	0.0531602
Dennis Patch	12	2010	K490	0.426733	0.637504
Dennis Patch	12	2011	K490	0.0303	NA
Dennis Patch	12	2012	K490	0.0592333	0.0284619
Dennis Patch	12	2013	K490	0.0662429	0.0266337
Dennis Patch	12	2014	K490	0.0630119	0.0346224
Dennis Patch	12	2016	K490	0.05865	0.0123744
Fish Patch	1	1998	Chl-a	0.121366	NA
Fish Patch	1	1999	Chl-a	0.371321	NA
Fish Patch	1	2000	Chl-a	0.298512	0.10374
Fish Patch	1	2001	Chl-a	0.235448	NA
Fish Patch	1	2002	Chl-a	0.342433	0.204619
Fish Patch	1	2003	Chl-a	0.24218	0.191837
Fish Patch	1	2004	Chl-a	0.260381	0.0618604
Fish Patch	1	2005	Chl-a	0.372962	0.426997
Fish Patch	1	2006	Chl-a	0.2669	0.115113
Fish Patch	1	2007	Chl-a	0.354196	0.197214
Fish Patch	1	2008	Chl-a	0.3761	0.268816
Fish Patch	1	2009	Chl-a	6.22045	NA
Fish Patch	1	2010	Chl-a	0.358068	0.0916866
Fish Patch	1	2011	Chl-a	0.249117	0.0625948
Fish Patch	1	2012	Chl-a	0.236092	NA
Fish Patch	1	2013	Chl-a	0.569095	0.184295
Fish Patch	1	2014	Chl-a	0.230124	0.08069
Fish Patch	1	2015	Chl-a	0.690979	0.520996
Fish Patch	1	2016	Chl-a	0.268094	0.0927481
Fish Patch	2	1998	Chl-a	2.01089	3.12508
Fish Patch	2	1999	Chl-a	0.31364	0.218874
Fish Patch	2	2000	Chl-a	0.176477	0.0387262
Fish Patch	2	2001	Chl-a	0.0929535	NA
Fish Patch	2	2003	Chl-a	0.189802	0.0390974
Fish Patch	2	2004	Chl-a	0.336895	0.105072
Fish Patch	2	2005	Chl-a	0.650927	0.454429
Fish Patch	2	2006	Chl-a	0.203551	0.0698261
Fish Patch	2	2007	Chl-a	0.246865	NA
Fish Patch	2	2008	Chl-a	0.313368	0.246561
Fish Patch	2	2009	Chl-a	0.318518	0.265604
Fish Patch	2	2010	Chl-a	0.26371	0.0417212
Fish Patch	2	2011	Chl-a	0.169873	0.0308523
Fish Patch	2	2012	Chl-a	0.270939	0.0731896
Fish Patch	2	2013	Chl-a	0.213298	0.0587183
Fish Patch	2	2014	Chl-a	0.451835	0.200005
Fish Patch	2	2015	Chl-a	0.15017	NA
Fish Patch	2	2016	Chl-a	0.318021	0.148986
Fish Patch	3	1998	Chl-a	0.192025	0.0484985
Fish Patch	3	1999	Chl-a	0.241395	0.104112
Fish Patch	3	2000	Chl-a	1.44582	1.99492
Fish Patch	3	2001	Chl-a	0.247394	0.181834
Fish Patch	3	2002	Chl-a	0.487889	0.506318
Fish Patch	3	2003	Chl-a	0.471387	0.359203
Fish Patch	3	2004	Chl-a	0.252155	0.0850476
Fish Patch	3	2005	Chl-a	0.352531	0.257144
Fish Patch	3	2006	Chl-a	0.260705	0.0442788
Fish Patch	3	2007	Chl-a	0.82127	0.80935
Fish Patch	3	2008	Chl-a	1.21605	2.04629
Fish Patch	3	2009	Chl-a	1.32956	1.85877
Fish Patch	3	2010	Chl-a	0.446519	0.223147
Fish Patch	3	2011	Chl-a	0.202521	0.0320712
Fish Patch	3	2012	Chl-a	0.434053	0.330196
Fish Patch	3	2013	Chl-a	0.262614	0.148831
Fish Patch	3	2014	Chl-a	0.462607	0.308281
Fish Patch	3	2015	Chl-a	0.305875	0.137974
Fish Patch	3	2016	Chl-a	0.295177	0.116942
Fish Patch	4	1998	Chl-a	0.190321	0.0710487
Fish Patch	4	1999	Chl-a	0.389199	0.290419
Fish Patch	4	2000	Chl-a	0.285571	NA
Fish Patch	4	2001	Chl-a	0.437355	0.253707
Fish Patch	4	2002	Chl-a	0.350884	NA
Fish Patch	4	2003	Chl-a	0.38089	0.10734
Fish Patch	4	2004	Chl-a	0.631972	0.912888
Fish Patch	4	2005	Chl-a	0.281449	NA
Fish Patch	4	2006	Chl-a	0.361872	0.208522
Fish Patch	4	2007	Chl-a	0.507246	0.225369
Fish Patch	4	2008	Chl-a	0.305515	0.104991
Fish Patch	4	2009	Chl-a	0.231685	0.125527
Fish Patch	4	2010	Chl-a	0.40003	0.262409
Fish Patch	4	2011	Chl-a	0.34837	0.0640679
Fish Patch	4	2012	Chl-a	0.492028	0.254226
Fish Patch	4	2013	Chl-a	0.450985	0.290327
Fish Patch	4	2014	Chl-a	0.304616	0.281209
Fish Patch	4	2015	Chl-a	0.377404	0.223786
Fish Patch	4	2016	Chl-a	0.342388	0.235808
Fish Patch	5	1998	Chl-a	0.159698	0.00251995
Fish Patch	5	1999	Chl-a	1.09114	1.58776
Fish Patch	5	2000	Chl-a	0.397083	0.237668
Fish Patch	5	2001	Chl-a	0.188736	0.108872
Fish Patch	5	2002	Chl-a	0.293253	0.153217
Fish Patch	5	2003	Chl-a	0.446273	0.249835
Fish Patch	5	2004	Chl-a	0.286274	0.16728
Fish Patch	5	2005	Chl-a	1.03836	2.15458
Fish Patch	5	2006	Chl-a	0.510017	0.437692
Fish Patch	5	2007	Chl-a	0.423244	0.150429
Fish Patch	5	2008	Chl-a	0.241277	0.133774
Fish Patch	5	2009	Chl-a	0.513683	0.08042
Fish Patch	5	2010	Chl-a	0.304396	0.117149
Fish Patch	5	2011	Chl-a	0.239682	0.108404
Fish Patch	5	2012	Chl-a	0.27848	0.0831343
Fish Patch	5	2013	Chl-a	0.28861	0.0843508
Fish Patch	5	2014	Chl-a	0.446464	0.349745
Fish Patch	5	2015	Chl-a	0.219183	0.0267643
Fish Patch	5	2016	Chl-a	0.368855	0.092928
Fish Patch	6	1998	Chl-a	0.218958	0.128644
Fish Patch	6	1999	Chl-a	0.139376	0.0398952
Fish Patch	6	2000	Chl-a	0.395277	0.232477
Fish Patch	6	2001	Chl-a	0.959829	1.27668
Fish Patch	6	2003	Chl-a	0.243634	0.0522495
Fish Patch	6	2004	Chl-a	0.370948	0.301497
Fish Patch	6	2005	Chl-a	0.33404	0.132777
Fish Patch	6	2006	Chl-a	0.244355	0.126656
Fish Patch	6	2007	Chl-a	0.498431	0.193035
Fish Patch	6	2008	Chl-a	0.275038	0.0745397
Fish Patch	6	2009	Chl-a	1.01541	0.619036
Fish Patch	6	2010	Chl-a	0.347157	0.268976
Fish Patch	6	2011	Chl-a	0.361308	0.410699
Fish Patch	6	2012	Chl-a	0.404562	0.213939
Fish Patch	6	2013	Chl-a	0.488079	0.262824
Fish Patch	6	2014	Chl-a	0.315176	0.163242
Fish Patch	6	2015	Chl-a	0.18336	0.0692095
Fish Patch	6	2016	Chl-a	0.377672	0.181965
Fish Patch	7	1998	Chl-a	0.368541	0.153583
Fish Patch	7	1999	Chl-a	0.463349	NA
Fish Patch	7	2000	Chl-a	0.250147	0.0820194
Fish Patch	7	2001	Chl-a	0.217143	0.105257
Fish Patch	7	2002	Chl-a	0.285797	0.103615
Fish Patch	7	2003	Chl-a	0.233525	0.0463999
Fish Patch	7	2004	Chl-a	0.515631	0.790972
Fish Patch	7	2005	Chl-a	0.546171	0.790565
Fish Patch	7	2006	Chl-a	0.163872	0.0875273
Fish Patch	7	2007	Chl-a	0.205656	0.104782
Fish Patch	7	2008	Chl-a	0.344978	0.283756
Fish Patch	7	2009	Chl-a	0.233568	0.0899507
Fish Patch	7	2010	Chl-a	0.454547	0.456175
Fish Patch	7	2011	Chl-a	0.415325	0.238439
Fish Patch	7	2012	Chl-a	0.345963	0.109041
Fish Patch	7	2013	Chl-a	0.24668	0.0636106
Fish Patch	7	2014	Chl-a	0.312603	0.131422
Fish Patch	7	2015	Chl-a	0.342582	0.0961151
Fish Patch	7	2016	Chl-a	0.319089	0.12227
Fish Patch	8	1998	Chl-a	0.164279	0.0132092
Fish Patch	8	1999	Chl-a	0.548131	0.759569
Fish Patch	8	2000	Chl-a	0.247123	0.230918
Fish Patch	8	2001	Chl-a	0.274575	0.176163
Fish Patch	8	2002	Chl-a	0.581496	0.153867
Fish Patch	8	2003	Chl-a	0.24947	0.149591
Fish Patch	8	2004	Chl-a	1.39569	2.17199
Fish Patch	8	2005	Chl-a	0.237247	0.0839077
Fish Patch	8	2006	Chl-a	0.224578	0.136048
Fish Patch	8	2007	Chl-a	0.208186	0.101856
Fish Patch	8	2008	Chl-a	0.291989	0.291391
Fish Patch	8	2009	Chl-a	0.216383	0.0908164
Fish Patch	8	2010	Chl-a	0.273511	0.255235
Fish Patch	8	2011	Chl-a	0.279036	0.177621
Fish Patch	8	2012	Chl-a	0.264826	0.176013
Fish Patch	8	2013	Chl-a	0.384951	0.212578
Fish Patch	8	2014	Chl-a	0.256223	0.0785657
Fish Patch	8	2015	Chl-a	0.457887	0.443101
Fish Patch	8	2016	Chl-a	0.278619	0.204858
Fish Patch	9	1998	Chl-a	0.171278	NA
Fish Patch	9	1999	Chl-a	0.123024	NA
Fish Patch	9	2000	Chl-a	0.152659	NA
Fish Patch	9	2001	Chl-a	0.22199	0.12325
Fish Patch	9	2002	Chl-a	0.471201	0.171794
Fish Patch	9	2003	Chl-a	0.501414	0.765752
Fish Patch	9	2004	Chl-a	0.260289	0.125586
Fish Patch	9	2005	Chl-a	0.205022	0.0609974
Fish Patch	9	2006	Chl-a	0.198584	0.160457
Fish Patch	9	2007	Chl-a	0.268156	0.0593061
Fish Patch	9	2008	Chl-a	0.325224	0.228364
Fish Patch	9	2009	Chl-a	0.375287	0.24175
Fish Patch	9	2010	Chl-a	0.263012	0.17072
Fish Patch	9	2011	Chl-a	0.246813	0.240345
Fish Patch	9	2012	Chl-a	0.377628	0.217969
Fish Patch	9	2013	Chl-a	0.208824	NA
Fish Patch	9	2014	Chl-a	0.486373	0.362982
Fish Patch	9	2015	Chl-a	0.207443	0.119617
Fish Patch	9	2016	Chl-a	0.529052	0.558781
Fish Patch	10	1998	Chl-a	0.151014	0.0527374
Fish Patch	10	1999	Chl-a	0.367581	0.318228
Fish Patch	10	2000	Chl-a	0.2136	0.0566252
Fish Patch	10	2001	Chl-a	0.218887	0.0946704
Fish Patch	10	2002	Chl-a	0.190759	0.143951
Fish Patch	10	2003	Chl-a	0.156688	0.0425759
Fish Patch	10	2004	Chl-a	0.509731	0.543277
Fish Patch	10	2005	Chl-a	0.169696	0.0874352
Fish Patch	10	2006	Chl-a	0.278687	0.223006
Fish Patch	10	2007	Chl-a	0.318694	0.202828
Fish Patch	10	2008	Chl-a	0.242874	0.133003
Fish Patch	10	2009	Chl-a	0.668864	0.596625
Fish Patch	10	2010	Chl-a	0.260808	0.101239
Fish Patch	10	2011	Chl-a	0.144105	0.0309662
Fish Patch	10	2012	Chl-a	0.489866	0.0420845
Fish Patch	10	2013	Chl-a	0.224358	NA
Fish Patch	10	2014	Chl-a	0.136541	NA
Fish Patch	10	2015	Chl-a	0.504989	0.408764
Fish Patch	10	2016	Chl-a	0.368282	0.133218
Fish Patch	11	1998	Chl-a	0.154923	0.0166918
Fish Patch	11	1999	Chl-a	0.392017	0.415815
Fish Patch	11	2001	Chl-a	0.227534	0.145553
Fish Patch	11	2002	Chl-a	0.147326	NA
Fish Patch	11	2003	Chl-a	0.208563	0.095395
Fish Patch	11	2004	Chl-a	0.16641	0.0880993
Fish Patch	11	2005	Chl-a	0.278219	0.164128
Fish Patch	11	2006	Chl-a	0.178854	0.0713423
Fish Patch	11	2007	Chl-a	0.389058	0.189795
Fish Patch	11	2008	Chl-a	0.182467	0.0806101
Fish Patch	11	2009	Chl-a	0.255297	NA
Fish Patch	11	2010	Chl-a	0.242488	0.0833554
Fish Patch	11	2011	Chl-a	0.905179	1.02952
Fish Patch	11	2012	Chl-a	0.462418	0.308308
Fish Patch	11	2013	Chl-a	0.567029	NA
Fish Patch	11	2014	Chl-a	0.283118	0.121031
Fish Patch	11	2015	Chl-a	0.160062	0.0510339
Fish Patch	11	2016	Chl-a	0.269479	0.0837324
Fish Patch	12	1998	Chl-a	0.152048	NA
Fish Patch	12	1999	Chl-a	1.18901	1.88266
Fish Patch	12	2000	Chl-a	0.489428	0.398845
Fish Patch	12	2001	Chl-a	0.203226	0.0419427
Fish Patch	12	2002	Chl-a	0.172453	NA
Fish Patch	12	2003	Chl-a	0.238678	NA
Fish Patch	12	2004	Chl-a	0.268735	0.223987
Fish Patch	12	2005	Chl-a	0.235177	0.124848
Fish Patch	12	2006	Chl-a	0.192544	0.0603715
Fish Patch	12	2007	Chl-a	0.327247	0.106892
Fish Patch	12	2008	Chl-a	0.318749	0.175004
Fish Patch	12	2009	Chl-a	1.40688	0.970646
Fish Patch	12	2010	Chl-a	6.11856	9.9475
Fish Patch	12	2011	Chl-a	0.0903825	NA
Fish Patch	12	2012	Chl-a	0.235915	0.0870015
Fish Patch	12	2013	Chl-a	0.441207	0.375465
Fish Patch	12	2014	Chl-a	0.378647	0.269332
Fish Patch	12	2016	Chl-a	0.29807	0.083925
Fish Patch	1	1998	K490	0.038	NA
Fish Patch	1	1999	K490	0.0572	NA
Fish Patch	1	2000	K490	0.0546667	0.0100246
Fish Patch	1	2001	K490	0.0532	NA
Fish Patch	1	2002	K490	0.059	0.0194479
Fish Patch	1	2003	K490	0.04454	0.0191548
Fish Patch	1	2004	K490	0.0511394	0.00760161
Fish Patch	1	2005	K490	0.0508778	0.0265599
Fish Patch	1	2006	K490	0.049475	0.011504
Fish Patch	1	2007	K490	0.0574833	0.0133012
Fish Patch	1	2008	K490	0.059192	0.0207609
Fish Patch	1	2009	K490	0.3014	NA
Fish Patch	1	2010	K490	0.0575333	0.00898128
Fish Patch	1	2011	K490	0.047375	0.00468072
Fish Patch	1	2012	K490	0.0486	NA
Fish Patch	1	2013	K490	0.072125	0.0127738
Fish Patch	1	2014	K490	0.0469333	0.00981235
Fish Patch	1	2015	K490	0.08555	0.0334462
Fish Patch	1	2016	K490	0.0510312	0.00613974
Fish Patch	2	1998	K490	0.120933	0.129946
Fish Patch	2	1999	K490	0.05445	0.0195348
Fish Patch	2	2000	K490	0.0434667	0.00430039
Fish Patch	2	2001	K490	0.0272	NA
Fish Patch	2	2003	K490	0.0398667	0.00686139
Fish Patch	2	2004	K490	0.0583	0.0090802
Fish Patch	2	2005	K490	0.079048	0.030585
Fish Patch	2	2006	K490	0.043784	0.0113365
Fish Patch	2	2007	K490	0.0469	NA
Fish Patch	2	2008	K490	0.0526611	0.0193969
Fish Patch	2	2009	K490	0.0468233	0.0173789
Fish Patch	2	2010	K490	0.0496667	0.00427239
Fish Patch	2	2011	K490	0.0402	0.000848528
Fish Patch	2	2012	K490	0.0503667	0.00582514
Fish Patch	2	2013	K490	0.04622	0.00604624
Fish Patch	2	2014	K490	0.0675	0.0142836
Fish Patch	2	2015	K490	0.0395	NA
Fish Patch	2	2016	K490	0.05655	0.0101116
Fish Patch	3	1998	K490	0.0414	0.00707107
Fish Patch	3	1999	K490	0.0497667	0.0118223
Fish Patch	3	2000	K490	0.101	0.0891732
Fish Patch	3	2001	K490	0.0459	0.02786
Fish Patch	3	2002	K490	0.0636667	0.0265181
Fish Patch	3	2003	K490	0.065	0.0240998
Fish Patch	3	2004	K490	0.0505992	0.00875255
Fish Patch	3	2005	K490	0.0578667	0.0211181
Fish Patch	3	2006	K490	0.0501874	0.00611959
Fish Patch	3	2007	K490	0.08181	0.0335942
Fish Patch	3	2008	K490	0.0896833	0.0964443
Fish Patch	3	2009	K490	0.0906625	0.057483
Fish Patch	3	2010	K490	0.06456	0.0173272
Fish Patch	3	2011	K490	0.0434889	0.00420705
Fish Patch	3	2012	K490	0.0604286	0.020291
Fish Patch	3	2013	K490	0.0473667	0.0154862
Fish Patch	3	2014	K490	0.0613667	0.0258504
Fish Patch	3	2015	K490	0.05418	0.0143498
Fish Patch	3	2016	K490	0.05418	0.0101278
Fish Patch	4	1998	K490	0.0444667	0.00891979
Fish Patch	4	1999	K490	0.0589	0.0244429
Fish Patch	4	2000	K490	0.0554	NA
Fish Patch	4	2001	K490	0.0674667	0.0229315
Fish Patch	4	2002	K490	0.0684	NA
Fish Patch	4	2003	K490	0.060098	0.00837279
Fish Patch	4	2004	K490	0.07285	0.0589852
Fish Patch	4	2005	K490	0.0556	NA
Fish Patch	4	2006	K490	0.0582395	0.0172321
Fish Patch	4	2007	K490	0.071852	0.0172327
Fish Patch	4	2008	K490	0.0533045	0.0072293
Fish Patch	4	2009	K490	0.0457167	0.0130578
Fish Patch	4	2010	K490	0.061255	0.0204335
Fish Patch	4	2011	K490	0.05729	0.0055723
Fish Patch	4	2012	K490	0.06878	0.0183338
Fish Patch	4	2013	K490	0.0626556	0.0219667
Fish Patch	4	2014	K490	0.0500095	0.0200027
Fish Patch	4	2015	K490	0.06008	0.016143
Fish Patch	4	2016	K490	0.0568	0.018556
Fish Patch	5	1998	K490	0.0374	0.0039598
Fish Patch	5	1999	K490	0.0928	0.0835754
Fish Patch	5	2000	K490	0.0608	0.0224351
Fish Patch	5	2001	K490	0.0472	0.00848528
Fish Patch	5	2002	K490	0.0584	0.00899555
Fish Patch	5	2003	K490	0.0623879	0.0185435
Fish Patch	5	2004	K490	0.0497183	0.016567
Fish Patch	5	2005	K490	0.0875067	0.105078
Fish Patch	5	2006	K490	0.0649687	0.0221216
Fish Patch	5	2007	K490	0.0648612	0.012054
Fish Patch	5	2008	K490	0.0475667	0.0161692
Fish Patch	5	2009	K490	0.071225	0.00675287
Fish Patch	5	2010	K490	0.0525595	0.0102242
Fish Patch	5	2011	K490	0.04714	0.0120958
Fish Patch	5	2012	K490	0.0523	0.00676314
Fish Patch	5	2013	K490	0.0532519	0.00937026
Fish Patch	5	2014	K490	0.0634071	0.0269206
Fish Patch	5	2015	K490	0.0448	0.00895669
Fish Patch	5	2016	K490	0.0584571	0.00847951
Fish Patch	6	1998	K490	0.0466	0.0131522
Fish Patch	6	1999	K490	0.0438	0.00661211
Fish Patch	6	2000	K490	0.061	0.0244859
Fish Patch	6	2001	K490	0.0787333	0.0543008
Fish Patch	6	2003	K490	0.0514583	0.00979275
Fish Patch	6	2004	K490	0.05707	0.0260368
Fish Patch	6	2005	K490	0.0556633	0.0117418
Fish Patch	6	2006	K490	0.0482667	0.012708
Fish Patch	6	2007	K490	0.06523	0.010456
Fish Patch	6	2008	K490	0.05335	0.00643467
Fish Patch	6	2009	K490	0.0911333	0.0171681
Fish Patch	6	2010	K490	0.0534472	0.0138141
Fish Patch	6	2011	K490	0.0552	0.0288008
Fish Patch	6	2012	K490	0.06387	0.0154027
Fish Patch	6	2013	K490	0.067225	0.0187735
Fish Patch	6	2014	K490	0.0546611	0.0132712
Fish Patch	6	2015	K490	0.04585	0.010253
Fish Patch	6	2016	K490	0.058963	0.0127396
Fish Patch	7	1998	K490	0.0607333	0.0101081
Fish Patch	7	1999	K490	0.0692	NA
Fish Patch	7	2000	K490	0.0474667	0.00770022
Fish Patch	7	2001	K490	0.0498667	0.00885513
Fish Patch	7	2002	K490	0.0527833	0.0103529
Fish Patch	7	2003	K490	0.04812	0.00679316
Fish Patch	7	2004	K490	0.0588286	0.0408553
Fish Patch	7	2005	K490	0.0626559	0.0420542
Fish Patch	7	2006	K490	0.0370562	0.010841
Fish Patch	7	2007	K490	0.04273	0.0131146
Fish Patch	7	2008	K490	0.052625	0.0248559
Fish Patch	7	2009	K490	0.04664	0.00954086
Fish Patch	7	2010	K490	0.0622933	0.0308403
Fish Patch	7	2011	K490	0.06115	0.020717
Fish Patch	7	2012	K490	0.0571	0.00960052
Fish Patch	7	2013	K490	0.048375	0.00885469
Fish Patch	7	2014	K490	0.05645	0.00912168
Fish Patch	7	2015	K490	0.0575857	0.00808492
Fish Patch	7	2016	K490	0.0545815	0.0113408
Fish Patch	8	1998	K490	0.0376667	0.0051316
Fish Patch	8	1999	K490	0.0578	0.0382145
Fish Patch	8	2000	K490	0.04435	0.0316385
Fish Patch	8	2001	K490	0.04628	0.0205862
Fish Patch	8	2002	K490	0.0783333	0.0138352
Fish Patch	8	2003	K490	0.0506667	0.0191385
Fish Patch	8	2004	K490	0.0804333	0.0512066
Fish Patch	8	2005	K490	0.0479378	0.0104563
Fish Patch	8	2006	K490	0.0438833	0.0141705
Fish Patch	8	2007	K490	0.0437278	0.0119213
Fish Patch	8	2008	K490	0.049506	0.0245145
Fish Patch	8	2009	K490	0.044	0.0100583
Fish Patch	8	2010	K490	0.0469429	0.0171934
Fish Patch	8	2011	K490	0.049525	0.0158403
Fish Patch	8	2012	K490	0.049025	0.013294
Fish Patch	8	2013	K490	0.05755	0.0194274
Fish Patch	8	2014	K490	0.04864	0.00865118
Fish Patch	8	2015	K490	0.06184	0.02971
Fish Patch	8	2016	K490	0.04915	0.0199647
Fish Patch	9	1998	K490	0.041	NA
Fish Patch	9	1999	K490	0.0394	NA
Fish Patch	9	2000	K490	0.0404	NA
Fish Patch	9	2001	K490	0.0482667	0.0120022
Fish Patch	9	2002	K490	0.0689833	0.0152276
Fish Patch	9	2003	K490	0.0535722	0.0354306
Fish Patch	9	2004	K490	0.04864	0.0125693
Fish Patch	9	2005	K490	0.044555	0.00517855
Fish Patch	9	2006	K490	0.0366	0.0186914
Fish Patch	9	2007	K490	0.0517875	0.00693113
Fish Patch	9	2008	K490	0.0522	0.0232023
Fish Patch	9	2009	K490	0.0590286	0.0198213
Fish Patch	9	2010	K490	0.0473491	0.0154793
Fish Patch	9	2011	K490	0.042925	0.0224822
Fish Patch	9	2012	K490	0.05758	0.0220153
Fish Patch	9	2013	K490	0.0453333	NA
Fish Patch	9	2014	K490	0.0633	0.0224196
Fish Patch	9	2015	K490	0.04335	0.0113497
Fish Patch	9	2016	K490	0.065025	0.036618
Fish Patch	10	1998	K490	0.04124	0.0069877
Fish Patch	10	1999	K490	0.0557	0.0337997
Fish Patch	10	2000	K490	0.04505	0.00929283
Fish Patch	10	2001	K490	0.0496	0.0105887
Fish Patch	10	2002	K490	0.04098	0.0195755
Fish Patch	10	2003	K490	0.03921	0.00463066
Fish Patch	10	2004	K490	0.061349	0.0299264
Fish Patch	10	2005	K490	0.0399444	0.011193
Fish Patch	10	2006	K490	0.05438	0.0204027
Fish Patch	10	2007	K490	0.0515114	0.0236044
Fish Patch	10	2008	K490	0.04382	0.0160938
Fish Patch	10	2009	K490	0.07255	0.0330219
Fish Patch	10	2010	K490	0.04692	0.0126201
Fish Patch	10	2011	K490	0.0368333	0.00582266
Fish Patch	10	2012	K490	0.06495	0.0033234
Fish Patch	10	2013	K490	0.04305	NA
Fish Patch	10	2014	K490	0.0404	NA
Fish Patch	10	2015	K490	0.0657333	0.0261197
Fish Patch	10	2016	K490	0.0607556	0.00916038
Fish Patch	11	1998	K490	0.0444	0.00282843
Fish Patch	11	1999	K490	0.06235	0.0296933
Fish Patch	11	2001	K490	0.04816	0.0147237
Fish Patch	11	2002	K490	0.0374	NA
Fish Patch	11	2003	K490	0.0478	0.00792801
Fish Patch	11	2004	K490	0.0398571	0.0115816
Fish Patch	11	2005	K490	0.0518033	0.0180253
Fish Patch	11	2006	K490	0.0409375	0.00833528
Fish Patch	11	2007	K490	0.059784	0.0156715
Fish Patch	11	2008	K490	0.0443148	0.00738971
Fish Patch	11	2009	K490	0.0518	NA
Fish Patch	11	2010	K490	0.04484	0.011936
Fish Patch	11	2011	K490	0.0860833	0.06932
Fish Patch	11	2012	K490	0.0645667	0.0172063
Fish Patch	11	2013	K490	0.0758	NA
Fish Patch	11	2014	K490	0.0534667	0.00999378
Fish Patch	11	2015	K490	0.0401875	0.00629502
Fish Patch	11	2016	K490	0.049975	0.0080193
Fish Patch	12	1998	K490	0.0356	NA
Fish Patch	12	1999	K490	0.10324	0.0958877
Fish Patch	12	2000	K490	0.0675333	0.0309298
Fish Patch	12	2001	K490	0.0483	0.00212132
Fish Patch	12	2002	K490	0.039	NA
Fish Patch	12	2003	K490	0.0472	NA
Fish Patch	12	2004	K490	0.0493067	0.014296
Fish Patch	12	2005	K490	0.0464649	0.0117462
Fish Patch	12	2006	K490	0.0428556	0.0114407
Fish Patch	12	2007	K490	0.0575639	0.0104776
Fish Patch	12	2008	K490	0.0525375	0.0193398
Fish Patch	12	2009	K490	0.12646	0.0577999
Fish Patch	12	2010	K490	0.4267	0.637531
Fish Patch	12	2011	K490	0.03	NA
Fish Patch	12	2012	K490	0.047325	0.010464
Fish Patch	12	2013	K490	0.0615714	0.0243782
Fish Patch	12	2014	K490	0.05744	0.0177514
Fish Patch	12	2016	K490	0.05965	0.0103945
Kubulau1	1	1998	Chl-a	0.280513	NA
Kubulau1	1	1999	Chl-a	0.316785	0.113424
Kubulau1	1	2000	Chl-a	0.500438	0.159146
Kubulau1	1	2001	Chl-a	0.415256	0.175885
Kubulau1	1	2002	Chl-a	0.541788	0.247298
Kubulau1	1	2003	Chl-a	0.606248	0.880779
Kubulau1	1	2004	Chl-a	0.343831	0.0556812
Kubulau1	1	2005	Chl-a	0.483811	0.206209
Kubulau1	1	2007	Chl-a	0.298514	0.0798887
Kubulau1	1	2008	Chl-a	0.363482	0.00472413
Kubulau1	1	2009	Chl-a	0.450957	0.24864
Kubulau1	1	2010	Chl-a	0.164677	0.047128
Kubulau1	1	2011	Chl-a	0.332331	0.104149
Kubulau1	1	2012	Chl-a	0.265904	0.0643964
Kubulau1	1	2013	Chl-a	0.283517	0.0760572
Kubulau1	1	2014	Chl-a	0.337141	0.0807258
Kubulau1	1	2015	Chl-a	0.354225	0.0635455
Kubulau1	1	2016	Chl-a	0.264443	0.0277597
Kubulau1	2	1998	Chl-a	0.218535	0.0772674
Kubulau1	2	1999	Chl-a	0.298774	0.0696287
Kubulau1	2	2000	Chl-a	0.581364	0.194095
Kubulau1	2	2001	Chl-a	0.454871	0.283112
Kubulau1	2	2002	Chl-a	0.232957	0.114287
Kubulau1	2	2003	Chl-a	0.347005	0.0808289
Kubulau1	2	2004	Chl-a	0.452714	0.328257
Kubulau1	2	2005	Chl-a	0.324545	0.0967507
Kubulau1	2	2006	Chl-a	0.365571	0.079377
Kubulau1	2	2008	Chl-a	0.412666	0.0508171
Kubulau1	2	2009	Chl-a	0.286178	0.115831
Kubulau1	2	2010	Chl-a	0.140262	0.0290977
Kubulau1	2	2011	Chl-a	0.325425	0.00638429
Kubulau1	2	2012	Chl-a	0.340834	0.0532817
Kubulau1	2	2013	Chl-a	0.297255	0.0910172
Kubulau1	2	2014	Chl-a	0.297426	0.0143341
Kubulau1	2	2016	Chl-a	0.317037	0.179761
Kubulau1	3	1998	Chl-a	0.458979	0.61874
Kubulau1	3	1999	Chl-a	0.447623	0.358346
Kubulau1	3	2000	Chl-a	0.487151	0.603827
Kubulau1	3	2001	Chl-a	0.348946	0.197559
Kubulau1	3	2002	Chl-a	0.397893	0.504599
Kubulau1	3	2003	Chl-a	0.380631	0.122634
Kubulau1	3	2004	Chl-a	0.383316	0.104674
Kubulau1	3	2005	Chl-a	0.372737	0.14578
Kubulau1	3	2006	Chl-a	0.421	0.16224
Kubulau1	3	2007	Chl-a	0.538523	0.116467
Kubulau1	3	2008	Chl-a	0.326771	0.0590422
Kubulau1	3	2009	Chl-a	0.469341	0.254689
Kubulau1	3	2010	Chl-a	0.20792	0.0704931
Kubulau1	3	2011	Chl-a	0.341907	0.100432
Kubulau1	3	2012	Chl-a	0.229082	0.0772279
Kubulau1	3	2013	Chl-a	0.42459	0.222474
Kubulau1	3	2014	Chl-a	0.573386	0.452449
Kubulau1	3	2015	Chl-a	0.421749	0.117056
Kubulau1	3	2016	Chl-a	0.411628	0.10263
Kubulau1	4	1998	Chl-a	0.308409	0.163473
Kubulau1	4	1999	Chl-a	0.617043	0.279148
Kubulau1	4	2000	Chl-a	0.269708	0.039944
Kubulau1	4	2001	Chl-a	0.389544	0.125144
Kubulau1	4	2002	Chl-a	0.340581	0.140947
Kubulau1	4	2003	Chl-a	0.418331	0.201865
Kubulau1	4	2004	Chl-a	0.481688	0.0841703
Kubulau1	4	2005	Chl-a	0.551717	0.514656
Kubulau1	4	2006	Chl-a	0.535065	0.120271
Kubulau1	4	2007	Chl-a	0.308836	0.100264
Kubulau1	4	2008	Chl-a	0.314753	0.047241
Kubulau1	4	2009	Chl-a	0.414054	0.238539
Kubulau1	4	2010	Chl-a	0.328876	0.15886
Kubulau1	4	2011	Chl-a	0.301704	0.0563295
Kubulau1	4	2012	Chl-a	0.332113	0.095318
Kubulau1	4	2013	Chl-a	0.377709	0.128487
Kubulau1	4	2014	Chl-a	0.325629	0.0369407
Kubulau1	4	2015	Chl-a	0.300029	0.0393035
Kubulau1	4	2016	Chl-a	0.381425	0.0492173
Kubulau1	5	1998	Chl-a	0.265391	0.148705
Kubulau1	5	1999	Chl-a	0.690936	0.304157
Kubulau1	5	2000	Chl-a	0.861415	0.31965
Kubulau1	5	2001	Chl-a	0.404725	0.0879372
Kubulau1	5	2002	Chl-a	0.432183	0.21464
Kubulau1	5	2003	Chl-a	0.456164	0.281755
Kubulau1	5	2004	Chl-a	0.54792	0.181243
Kubulau1	5	2005	Chl-a	0.403337	0.195105
Kubulau1	5	2006	Chl-a	0.591117	0.182542
Kubulau1	5	2007	Chl-a	0.432324	0.164373
Kubulau1	5	2008	Chl-a	0.306401	0.0317225
Kubulau1	5	2009	Chl-a	0.30955	0.138832
Kubulau1	5	2010	Chl-a	0.262763	0.0547815
Kubulau1	5	2011	Chl-a	0.355422	0.0859758
Kubulau1	5	2012	Chl-a	0.288485	0.0059057
Kubulau1	5	2013	Chl-a	0.324612	0.0457691
Kubulau1	5	2014	Chl-a	0.367276	0.106616
Kubulau1	5	2015	Chl-a	0.338632	0.145361
Kubulau1	5	2016	Chl-a	0.35088	0.0618823
Kubulau1	6	1998	Chl-a	0.245327	0.117534
Kubulau1	6	1999	Chl-a	0.28991	0.100544
Kubulau1	6	2000	Chl-a	0.998898	0.59509
Kubulau1	6	2001	Chl-a	0.422505	0.0991304
Kubulau1	6	2002	Chl-a	0.783734	0.587065
Kubulau1	6	2003	Chl-a	0.423202	0.0559621
Kubulau1	6	2004	Chl-a	0.40371	0.143009
Kubulau1	6	2005	Chl-a	0.366251	0.150158
Kubulau1	6	2006	Chl-a	0.604361	0.768579
Kubulau1	6	2007	Chl-a	0.386971	0.155009
Kubulau1	6	2008	Chl-a	0.284952	0.122859
Kubulau1	6	2009	Chl-a	0.443491	0.124812
Kubulau1	6	2010	Chl-a	0.250129	0.0834624
Kubulau1	6	2011	Chl-a	0.342361	0.0962055
Kubulau1	6	2012	Chl-a	0.344903	0.0207359
Kubulau1	6	2013	Chl-a	0.355155	0.129738
Kubulau1	6	2014	Chl-a	0.341739	0.0575512
Kubulau1	6	2015	Chl-a	0.315254	0.0735541
Kubulau1	6	2016	Chl-a	0.37535	0.118533
Kubulau1	7	1998	Chl-a	0.347592	0.136314
Kubulau1	7	1999	Chl-a	0.351481	0.12484
Kubulau1	7	2000	Chl-a	0.91346	0.418084
Kubulau1	7	2001	Chl-a	0.433817	0.255196
Kubulau1	7	2002	Chl-a	0.36409	0.0915776
Kubulau1	7	2003	Chl-a	0.337894	0.040578
Kubulau1	7	2004	Chl-a	0.369449	0.0443627
Kubulau1	7	2005	Chl-a	0.331896	0.133963
Kubulau1	7	2006	Chl-a	0.385106	0.154985
Kubulau1	7	2007	Chl-a	0.411139	0.0968306
Kubulau1	7	2008	Chl-a	0.282831	0.0348817
Kubulau1	7	2009	Chl-a	0.411539	0.116843
Kubulau1	7	2010	Chl-a	0.234475	0.06953
Kubulau1	7	2011	Chl-a	0.360769	0.0728231
Kubulau1	7	2012	Chl-a	0.294225	0.0116753
Kubulau1	7	2013	Chl-a	0.290781	0.0950036
Kubulau1	7	2014	Chl-a	0.285721	0.0533145
Kubulau1	7	2015	Chl-a	0.30398	0.065063
Kubulau1	7	2016	Chl-a	0.303017	0.0778855
Kubulau1	8	1998	Chl-a	0.219294	0.127036
Kubulau1	8	1999	Chl-a	0.588872	0.400179
Kubulau1	8	2000	Chl-a	0.350206	0.106383
Kubulau1	8	2001	Chl-a	0.359834	0.157969
Kubulau1	8	2002	Chl-a	0.439225	0.116546
Kubulau1	8	2003	Chl-a	0.315921	0.0945677
Kubulau1	8	2004	Chl-a	0.466645	0.319705
Kubulau1	8	2005	Chl-a	0.243966	0.0599481
Kubulau1	8	2006	Chl-a	0.399984	0.186631
Kubulau1	8	2007	Chl-a	0.314104	0.091551
Kubulau1	8	2008	Chl-a	0.247462	0.0418414
Kubulau1	8	2009	Chl-a	0.329683	0.0815599
Kubulau1	8	2010	Chl-a	0.291022	0.114068
Kubulau1	8	2011	Chl-a	0.254578	0.0695795
Kubulau1	8	2012	Chl-a	0.253781	0.0614093
Kubulau1	8	2013	Chl-a	0.28559	0.116981
Kubulau1	8	2014	Chl-a	0.237709	0.0445668
Kubulau1	8	2015	Chl-a	0.241096	0.085805
Kubulau1	8	2016	Chl-a	0.302977	NA
Kubulau1	9	1998	Chl-a	0.157272	0.0456011
Kubulau1	9	1999	Chl-a	0.32445	0.0739544
Kubulau1	9	2000	Chl-a	0.24166	0.0627396
Kubulau1	9	2001	Chl-a	0.411719	0.153315
Kubulau1	9	2002	Chl-a	0.287614	0.0995371
Kubulau1	9	2003	Chl-a	0.456314	0.54783
Kubulau1	9	2004	Chl-a	0.372831	0.176439
Kubulau1	9	2005	Chl-a	0.383895	0.220204
Kubulau1	9	2006	Chl-a	0.286243	0.0635945
Kubulau1	9	2007	Chl-a	0.296691	0.0771642
Kubulau1	9	2008	Chl-a	0.236171	0.133349
Kubulau1	9	2009	Chl-a	0.261709	0.0559431
Kubulau1	9	2010	Chl-a	0.261564	0.18537
Kubulau1	9	2011	Chl-a	0.296775	0.0480908
Kubulau1	9	2012	Chl-a	0.217729	0.0458437
Kubulau1	9	2013	Chl-a	0.202883	0.0497267
Kubulau1	9	2014	Chl-a	0.214573	0.0445692
Kubulau1	9	2015	Chl-a	0.230609	0.0509198
Kubulau1	9	2016	Chl-a	0.195798	0.0644377
Kubulau1	10	1998	Chl-a	0.400528	0.429529
Kubulau1	10	1999	Chl-a	0.558361	0.416444
Kubulau1	10	2000	Chl-a	0.368343	0.304937
Kubulau1	10	2001	Chl-a	0.332365	0.13281
Kubulau1	10	2002	Chl-a	0.280547	0.13097
Kubulau1	10	2003	Chl-a	0.39429	0.275786
Kubulau1	10	2004	Chl-a	0.286856	0.118902
Kubulau1	10	2005	Chl-a	0.26114	0.0995477
Kubulau1	10	2006	Chl-a	0.219771	0.0456806
Kubulau1	10	2007	Chl-a	0.267873	0.0756845
Kubulau1	10	2008	Chl-a	0.209638	0.0626361
Kubulau1	10	2009	Chl-a	0.191055	0.0644477
Kubulau1	10	2010	Chl-a	0.394505	0.225612
Kubulau1	10	2011	Chl-a	0.324268	0.108134
Kubulau1	10	2012	Chl-a	0.236871	0.0527205
Kubulau1	10	2013	Chl-a	0.231767	0.0531588
Kubulau1	10	2014	Chl-a	0.167364	0.025121
Kubulau1	10	2015	Chl-a	0.208864	0.0559135
Kubulau1	10	2016	Chl-a	0.267719	0.0810249
Kubulau1	11	1998	Chl-a	0.377095	NA
Kubulau1	11	1999	Chl-a	0.398906	0.0287595
Kubulau1	11	2000	Chl-a	1.06295	1.33743
Kubulau1	11	2001	Chl-a	0.403794	0.106647
Kubulau1	11	2002	Chl-a	0.327181	NA
Kubulau1	11	2003	Chl-a	0.241878	0.0935463
Kubulau1	11	2004	Chl-a	0.410871	0.409578
[truncated: 9,064 more rows]

## Sheet: Table S4
Supplementary Table S4. Mean (and 2SE) SST and wind speed data from in-situ measurements and remote sensed data at each location.
		Votua reef		Nananu-i-Ra		Fish Patch		Namuka reef
	Units	Mean	2SE	Mean	2SE	Mean	2SE	Mean	2SE
SST in situ	°C	27.2	0.06	27.2	0.08	26.9	0.06	26.9	0.06
SST OISST	°C	27.4	0.03	27.4	0.03	27.1	0.03	27.1	0.03
Wind in situ	m/s	2.33	0.06	6.07	0.1	2.33	0.06	2.33	0.06
Wind CCMP	m/s	2.03	0.02	6.25	0.07	5.34	0.05	3.82	0.11

## Sheet: Table S5
Supplementary Table S5. Generalised Linear Model (GLM) of coral linear extension v. seawater turbidity (Kd490) at annual timescales (for the period 1998 - 2016) and average (for the period 1998 - 2012). Average is calculated for the 1998 - 2012 as to avoid biasing the observations due to thermal stress growth reduction.
Grouping by	Time	n	Intercept	Slope	p value	R2
Location	Annual (1998 - 2016)	143	2	-17.07	<0.0001	0.42
	Average (1998 - 2012)	12	2.21	-20.67	<0.0001	0.82
Core	Annual (1998 - 2016)	338	1.98	-16.43	<0.0001	0.33
	Average (1998 - 2012)	29	2.04	-17.26	<0.0001	0.48

## Sheet: Table S6
Supplementary Table S6. GLM of coral linear extension v. SST at annual timescales (for the period 1998 - 2016) and average (for the period 1998 - 2012). Average is calculated for the 1998 - 2012 as to avoid biasing the observations due to thermal stress growth reduction.
Grouping by	Time	n	Intercept	Slope	p value	R2
Location	Annual (1998 - 2016)	143	3.21	-0.08	0.35	0.06
	Average (1998 - 2012)	12	6.45	-0.2	0.46	0.05
Core	Annual (1998 - 2016)	338	2.33	-0.04	0.48	0.002
	Average (1998 - 2012)	29	5.69	-0.17	0.43	0.02

## Sheet: Table S7
Supplementary Table S7. One-way repeated measurements ANOVA of average coral linear extension at each of the four 5-yr bins analysed at all locations, and at each one individually.
Location	n	F value	p value
All	76	18.49	<0.0001
Nananu-i-Ra	19	3.407	0.045
Coral Coast	19	12.49	<0.0001
Namuka	19	2.16	0.132
Suva	19	7.576	0.003

## Sheet: Table S8
Supplementary Table S8. Post-hoc Tukey test comparing average linear extension linear extension at each of the four 5-yr bins analysed via ANOVA test in Supplementary Table S11.
Time interval	All locations	Nananu-i-Ra	Coral Coast	Namuka	Suva
2003 - 1998	0.956	0.799	0.971	1	0.939
2008 - 1998	0.068	0.755	0.012	0.905	0.686
2013 - 1998	<0.0001	0.032	0.001	0.302	0.007
2008 - 2003	0.213	1	0.035	0.935	0.365
2013 - 2003	<0.0001	0.153	0.001	0.267	0.002
2013 - 2008	<0.0001	0.174	0.25	0.108	0.053

## Sheet: Table S9
Supplementary Table S9. A selection of the Generalised Additive Mixed Models (GAMM) tested in this study to model coral growth response to several environmental variables. The lower the AIC, the better fit the model presents to the recorded data.
Model	AIC
m <- bam(Linear.Extension ~ Kd490 + SST.summer + DHW + s(Core.ID, bs = "re")+ #random intercept s(Core.ID, Location, bs="re"), #Random slopes by Location family = tw(link = "log"), data = df, rho=m.acf[2], AR.start = df$start.event, discrete = TRUE)	-4.57
m <- bam(Linear.Extension ~ Kd490 + DHW + Acc..Rainfall + s(Core.ID, bs = "re")+ #random intercept s(Core.ID, Location, bs="re"), #Random slopes by Location family = tw(link = "log"), data = df, rho=m.acf[2], AR.start = df$start.event, discrete = TRUE)	-4.5
m <- bam(Linear.Extension ~ Kd490 + DHW + s(Core.ID, bs = "re")+ #random intercept s(Core.ID, Location, bs="re"), #Random slopes by Location family = tw(link = "log"), data = df, rho=m.acf[2], AR.start = df$start.event, discrete = TRUE)	-3.96
m <- bam(Linear.Extension ~ s(Core.ID, bs = "re")+ #random intercept s(Core.ID, Location, bs="re"), #Random slopes by Location family = tw(link = "log"), data = df, rho=m.acf[2], AR.start = df$start.event, discrete = TRUE)	-2.44
m <- bam(Linear.Extension ~ Kd490 + SST.summer + s(Core.ID, bs = "re")+ #random intercept s(Core.ID, Location, bs="re"), #Random slopes by Location family = tw(link = "log"), data = df, rho=m.acf[2], AR.start = df$start.event, discrete = TRUE)	-1.08
m <- bam(Linear.Extension ~ Kd490 + DHW + Wind.speed + s(Core.ID, bs = "re")+ #random intercept s(Core.ID, Location, bs="re"), #Random slopes by Location family = tw(link = "log"), data = df, rho=m.acf[2], AR.start = df$start.event, discrete = TRUE)	-0.11
m <- bam(Linear.Extension ~ DHW + s(Core.ID, bs = "re")+ #random intercept s(Core.ID, Location, bs="re"), #Random slopes by Location family = tw(link = "log"), data = df, rho=m.acf[2], AR.start = df$start.event, discrete = TRUE)	1.05
m <- bam(Linear.Extension ~ DHW + Acc..Rainfall + s(Core.ID, bs = "re")+ #random intercept s(Core.ID, Location, bs="re"), #Random slopes by Location family = tw(link = "log"), data = df, rho=m.acf[2], AR.start = df$start.event, discrete = TRUE)	1.33
m <- bam(Linear.Extension ~ Kd490 + Wind.speed + s(Core.ID, bs = "re")+ #random intercept s(Core.ID, Location, bs="re"), #Random slopes by Location family = tw(link = "log"), data = df, rho=m.acf[2], AR.start = df$start.event, discrete = TRUE)	1.85
m <- bam(Linear.Extension ~ DHW + Wind.speed + s(Core.ID, bs = "re")+ #random intercept s(Core.ID, Location, bs="re"), #Random slopes by Location family = tw(link = "log"), data = df, rho=m.acf[2], AR.start = df$start.event, discrete = TRUE)	3.35
m <- bam(Linear.Extension ~ Kd490 + Acc..Rainfall + s(Core.ID, bs = "re")+ #random intercept s(Core.ID, Location, bs="re"), #Random slopes by Location family = tw(link = "log"), data = df, rho=m.acf[2], AR.start = df$start.event, discrete = TRUE)	8.68
m <- bam(Linear.Extension ~ Kd490 + s(Core.ID, bs = "re")+ #random intercept s(Core.ID, Location, bs="re"), #Random slopes by Location family = tw(link = "log"), data = df, rho=m.acf[2], AR.start = df$start.event, discrete = TRUE)	11.61
